# Supplementary material for: Analysis of the fecal microbiome and metabolome in dairy cows with different body condition scores
Source: PLoS One. 2025 Mar 10;20(3):e0319461. doi: 10.1371/journal.pone.0319461 (PMC11893135; doi:10.1371/journal.pone.0319461)
Supplement: S1 Table — (XLSX) [file pone.0319461.s001.xlsx]

## Sheet: S1 Table
Farm	Sample label	BCS
1	T1	2
1	N1	3
2	T2	2.25
2	N2	3
2	T3	2.25
3	N3	3
3	T4	2.25
3	T5	2
3	T6	2
4	N4	3
4	T7	2
5	N5	3
5	N6	3
5	T8	2
6	T9	2
6	T10	2
6	T11	2
6	N7	2
6	N8	3
6	N9	3
7	T12	2.5
7	N10	3
7	N11	3
7	N12	3
7	N13	3
7	T13	2.5
7	T14	2.5
8	T15	2.5
8	T16	2.5
8	N14	3
8	N15	3
8	N16	3
