# Supplementary material for: Analysis of the fecal microbiome and metabolome in dairy cows with different body condition scores
Source: PLoS One. 2025 Mar 10;20(3):e0319461. doi: 10.1371/journal.pone.0319461 (PMC11893135; doi:10.1371/journal.pone.0319461)
Supplement: S2 Table — (CSV) [file pone.0319461.s002.csv]

Alignment	pos_n10	pos_n11	pos_n12	pos_n13	pos_n14	pos_n15	pos_n16	pos_n1	pos_n2	pos_n3	pos_n4	pos_n5	pos_n6	pos_n7	pos_n8	pos_n9	pos_t10	pos_t11	pos_t12	pos_t13	pos_t14	pos_t15	pos_t16	pos_t1	pos_t2	pos_t3	pos_t4	pos_t5	pos_t6	pos_t7	pos_t8	pos_t9
Group	Normal	Normal	Normal	Normal	Normal	Normal	Normal	Normal	Normal	Normal	Normal	Normal	Normal	Normal	Normal	Normal	Thin	Thin	Thin	Thin	Thin	Thin	Thin	Thin	Thin	Thin	Thin	Thin	Thin	Thin	Thin	Thin
P1_595.348756092818	2183.00	2195.39	3236.76	2082.80	2130.42	2016.07	2625.00	82508.67	1156.18	1130.40	1278.71	1456.95	1887.58	1869.13	1767.57	2887.20	2356.19	394880.31	10582.24	7931.24	195814.90	3899.15	4146.26	11687.95	4964.34	4235.13	3261.84	4044.76	4951.43	2620.41	144998.53	1702.65
P2_542.514621189584	5834.08	14220.51	10704.94	10957.96	12027.11	9297.44	3304.12	9360.70	5492.17	12182.49	14786.87	12343.56	15793.40	8752.21	10492.10	4074.18	3824.55	5026.52	6977.30	2505.08	3572.29	2731.81	3207.60	10362.82	7861.77	7131.62	5732.97	1914.10	5415.02	3981.36	3255.89	4599.92
P3_528.498531067825	4877.74	8495.80	4873.92	4586.74	6292.75	5509.36	4415.03	6064.33	4580.83	4774.43	7870.17	7209.18	8753.84	5278.11	3645.21	2488.47	4426.64	4195.66	1909.09	2030.20	1623.90	1866.31	3692.26	6396.24	3984.48	3963.93	4101.41	2589.38	3669.33	4044.80	3399.18	2903.36
P4_494.456777540976	851.25	1378.62	203.33	3848.69	5723.50	2635.38	2398.00	2068.39	1931.81	2640.76	10488.20	3742.77	3717.88	1221.03	1042.71	1434.16	1170.71	363.87	109.27	1336.14	234.25	1069.35	358.12	415.28	2514.21	1306.07	751.34	1106.48	853.27	429.10	714.36	556.50
P5_304.285618398989	9763.52	6447.63	7841.97	3560.81	7012.01	8957.32	12718.23	185.17	10513.55	11629.53	4707.72	7347.86	5800.53	8360.66	2784.11	6656.02	4255.81	398.72	5248.57	4063.86	90.42	4561.79	2189.63	6628.30	4280.66	1728.62	4808.66	1845.45	2990.32	2091.79	258.44	4986.09
P6_508.473103446761	1509.26	2800.18	1216.55	2351.85	4557.21	2203.33	2579.96	2618.91	2151.33	3233.38	4946.89	3129.43	4108.10	2049.90	1947.95	1230.00	1727.63	2189.86	1034.88	880.58	961.19	1150.13	805.99	2342.50	2849.32	1728.63	1398.17	1579.34	1482.67	1291.62	1000.43	1201.35
P7_544.363099955832	11859.54	26250.80	18720.10	46943.53	26319.38	48130.50	24993.67	5250.01	20380.36	14067.25	9026.40	6678.04	26185.43	30931.32	16032.41	13143.23	14529.51	6998.31	3242.09	9450.94	4897.27	10769.77	20185.12	11208.29	13486.03	4620.21	9345.72	6203.73	9903.25	4958.99	3806.92	7258.56
P8_330.33710304335	10310.98	42134.10	13179.28	14787.17	20283.63	11257.75	8571.62	16728.81	7703.97	7425.20	22873.93	23999.42	18417.27	14481.81	13106.91	6661.66	11156.31	10184.37	4778.19	4247.69	5896.11	4210.00	8922.89	15656.39	5190.16	13483.51	13525.63	6189.63	6598.75	6743.31	5496.85	6203.76
P9_378.324976844584	3661.90	3970.60	3086.76	2547.21	1675.59	1516.56	1421.80	3321.94	2003.37	1124.83	1738.32	1434.79	3229.72	3061.89	2396.84	2081.24	3887.49	3796.03	2901.31	3593.24	3585.02	3462.89	2846.18	2462.23	5199.90	3350.88	3937.91	3378.12	3294.70	3051.30	4430.44	4521.37
P10_528.388774902166	1660.87	1877.04	1839.64	1988.14	2529.10	2137.01	2258.80	2072.34	1390.75	1665.28	2140.98	1455.09	1587.86	1530.31	1529.52	1997.83	2539.97	4016.56	1739.20	1909.38	5680.36	3358.22	1928.96	2300.63	2996.59	1571.28	2751.06	2546.01	2722.93	2625.61	3657.66	2033.26
P11_781.572432025206	1310.62	1553.53	1867.50	2098.31	1147.44	1016.59	1309.24	4260.37	1551.35	1434.85	1244.92	2755.70	1179.20	3118.96	1097.54	3013.66	891.78	1976.64	974.81	1207.81	774.94	1138.46	840.92	1070.54	898.61	1325.70	979.01	1265.20	988.58	1428.03	807.29	1294.51
P12_598.522620021824	8828.29	16829.27	6964.28	16122.13	8706.68	6809.91	6333.84	7810.26	7699.25	10382.13	21092.88	14814.79	8766.66	6862.50	4076.91	5752.45	8956.07	6393.96	2888.00	4925.13	5988.33	1587.36	6302.84	5615.52	19329.41	5083.78	4938.06	4988.97	6159.25	5110.94	5570.26	4406.87
P13_250.178326027082	11125.97	8874.84	9253.41	9718.57	9402.19	9276.35	10299.77	8754.43	10845.05	10797.38	10427.58	9022.29	7312.68	9839.74	10510.45	9668.75	8425.73	2301.79	8548.46	8589.32	2828.32	9049.69	9889.80	8524.54	7994.93	6674.70	9605.51	9488.26	8158.17	8973.21	8884.89	9206.28
P14_402.349371028717	2144.74	1648.64	1099.68	1822.63	1519.89	1712.73	1527.25	2202.35	1556.83	1722.13	1601.84	1648.13	2113.85	1657.91	1410.97	1512.71	1827.97	1931.67	2323.74	2066.76	2171.95	1585.09	1728.86	2300.81	2974.49	2473.13	2547.37	2049.05	1862.76	1805.96	1769.13	1671.25
P15_412.330069796152	4453.00	2923.29	3445.25	2932.95	2294.95	3501.28	2029.70	3370.13	3000.33	2192.62	2096.34	2431.00	2603.79	2446.13	2221.21	1852.95	3549.51	3638.52	8573.14	4102.89	2675.50	2696.68	3158.21	12607.85	6429.20	2157.88	5375.66	2979.80	3999.75	3101.44	4723.25	4717.90
P16_522.488251183514	1279.17	2325.80	1319.38	1487.48	4724.11	1611.90	1875.12	1652.31	1983.82	1404.04	8224.36	3006.48	4085.08	1406.70	1121.40	1198.65	1865.56	831.49	902.50	740.22	601.03	989.51	841.02	1008.42	2301.78	1431.95	1286.24	2037.12	1374.94	885.54	705.19	850.80
P17_817.335856776844	0.00	0.00	0.00	225.76	477.57	0.00	0.00	612.24	0.00	0.00	699.23	108.87	279.72	108.56	0.00	0.00	247.15	138.15	212.63	1392.81	4146.60	125.59	241.71	478.57	4426.39	237.31	3342.44	12533.89	1467.34	212.07	1107.02	0.00
P18_327.250020729747	17829.55	15114.46	18320.59	16463.23	21228.92	21203.89	18255.78	554.79	21189.95	24907.09	20251.50	15085.37	4210.90	19568.40	19225.48	20596.61	11196.98	461.71	17815.81	9031.59	509.56	18229.22	17249.22	9259.63	13176.92	12187.54	7092.65	17871.90	14423.28	15787.02	639.87	15729.89
P19_457.329381942649	6561.97	8660.19	6790.21	6791.80	8072.59	6982.19	6778.55	8047.09	8461.99	6999.02	8223.53	7856.66	9319.57	7052.26	6426.87	7535.55	6165.43	5186.12	6325.58	7055.15	7277.58	7202.63	6087.91	6409.13	6585.19	7393.65	3950.10	7711.82	6155.13	6634.64	5146.88	5986.41
P20_506.457011788612	3931.08	5467.80	2524.62	7884.29	4370.50	3700.75	2090.05	9027.07	2678.73	7957.07	21826.83	12384.51	22226.77	11325.54	4961.88	3865.44	5455.47	1808.66	1699.32	2568.59	1097.44	2560.83	1492.70	3726.91	4211.95	4644.21	2596.20	3923.39	3777.53	2404.90	2340.52	3117.07
P21_517.443804908462	1569.15	2452.89	1551.81	2080.44	1837.91	2812.20	2216.78	3105.43	1736.08	1570.60	11210.94	3700.02	7820.07	2133.12	1987.81	2080.05	2596.40	1295.40	1368.92	1574.27	1075.30	1100.64	881.94	1202.53	2598.80	1657.49	7683.06	1593.95	1419.49	1137.25	1533.59	1338.76
P22_703.211513994898	1243.85	1055.89	34.67	1009.06	1837.80	571.13	236.72	3673.93	0.00	0.00	8478.91	2177.12	2073.99	0.00	325.96	176.28	3877.98	115.42	1012.62	7161.57	14331.31	1936.50	1257.99	1569.36	11633.17	3811.01	11071.31	25468.61	12431.68	4019.08	9943.18	509.15
P23_311.092229308033	22797.31	9455.97	17943.72	17672.00	16535.56	37525.66	22492.16	301.03	24319.57	14208.19	19800.33	13783.91	14988.27	16582.18	27175.82	19367.39	7798.56	363.28	13144.22	3315.74	135.31	4227.65	13752.83	36378.83	4645.13	12338.76	20462.41	6002.45	6626.34	14627.65	339.16	10586.61
P24_383.070866133748	2377.43	1880.57	715.88	1560.65	2205.10	1423.71	1425.98	2821.29	811.00	1282.57	5659.98	2243.06	2658.35	476.32	1574.63	1017.17	4076.93	700.66	1910.49	5480.17	5332.50	2540.67	1881.36	2333.80	6051.78	3552.79	6966.90	8586.06	6502.68	4441.90	4846.38	1907.52
P25_455.391233262535	1281.11	2837.76	3786.73	979.92	1081.18	1498.92	1678.44	1194.38	1467.93	864.38	6017.86	1765.90	1628.86	3348.17	1895.88	2787.58	3428.57	3677.19	2014.75	4092.21	2080.38	4045.34	2239.96	5741.38	1283.25	3580.76	4350.96	3506.43	5237.91	3289.91	3099.63	4245.07
P26_467.383955041603	3062.56	3765.13	3335.13	2783.17	2061.64	3399.50	3665.00	5912.78	3533.70	3420.36	3347.96	3213.97	3141.46	3480.95	3115.82	2895.80	2465.59	2588.26	2654.29	2895.08	2128.97	2901.07	2370.65	2510.60	2634.24	3133.77	2343.58	3962.69	3049.66	2909.45	3168.17	2658.91
P27_502.425587929147	7031.53	11139.88	5029.64	12842.44	9370.34	13362.98	9389.38	12174.48	5050.85	9940.82	28942.01	24672.68	16752.99	10218.08	8855.71	5298.50	12896.75	5463.21	3320.51	3416.92	2638.50	5038.29	3273.64	5171.80	3770.82	5707.11	26374.62	4698.01	5359.27	7161.33	5673.58	4684.08
P28_123.044507599657	2188.53	1829.49	4096.19	2297.29	2653.42	1909.76	2142.10	2205.64	1799.18	1819.34	2548.87	1554.60	2191.87	1556.50	3478.03	1798.97	935.10	1851.54	1421.40	1487.15	1704.90	1868.71	1852.18	1624.30	724.03	1021.73	1362.78	1736.26	1863.42	3771.90	1519.83	1739.41
P29_352.286788548231	996.02	1166.29	1292.00	1161.59	1009.00	1289.14	1169.66	1278.89	768.09	728.48	961.69	1028.07	1353.11	814.57	780.34	1326.20	1298.40	1498.74	1217.61	1198.72	1545.50	1457.18	1214.58	1087.74	1335.87	1272.29	1729.45	1384.69	1327.73	997.14	1284.86	1335.08
P30_506.455187957057	1283.41	2778.72	1706.57	929.71	1273.34	1114.90	1966.07	876.46	1053.48	1396.09	3639.88	1810.09	2689.93	1330.10	995.78	239.69	1661.43	812.58	136.52	540.84	715.58	454.66	826.23	473.28	795.98	4201.67	998.63	496.08	1202.01	864.45	685.09	835.08
P31_528.438856502451	1458.14	2376.41	1050.13	3003.26	1496.51	1418.41	1084.21	2624.60	1202.00	2761.03	7197.92	7288.57	6830.97	5198.53	1725.35	1372.02	1905.89	1067.77	877.77	1163.52	719.56	846.59	929.79	1072.63	1502.37	1913.01	1302.60	1499.96	1749.42	1182.83	799.71	923.50
P32_404.920065559776	9230.57	8630.61	4354.87	8729.49	8047.47	12825.06	11466.06	0.00	11289.19	13152.08	14157.65	7772.02	6987.84	11995.13	10058.84	8496.86	5574.65	438.21	4827.50	15253.12	0.00	7238.57	8242.39	3253.08	4629.66	5229.04	4100.22	6394.95	2789.43	8393.46	251.91	7130.28
P33_495.459325813979	594.68	672.57	288.39	1823.76	2236.47	1074.93	569.05	753.97	818.85	1153.56	3970.80	1547.12	1150.04	799.94	320.51	578.93	322.90	325.70	266.56	856.34	186.22	492.59	276.99	341.57	1129.46	826.90	430.70	434.68	551.22	381.42	360.11	358.65
P34_507.460432818132	1718.48	2380.19	867.03	3361.92	1887.32	1592.10	990.82	3646.26	992.92	3647.12	8174.52	4715.92	9111.19	6298.55	1863.95	1380.18	1904.06	761.97	703.61	1473.92	599.70	975.99	845.63	1308.07	1495.93	1694.34	1666.03	1543.29	1577.74	1123.15	994.14	1483.55
P35_597.519221033987	18809.43	38393.24	20025.49	34138.02	15467.93	13843.78	15059.58	19354.41	17805.91	27791.24	45498.10	30077.39	17767.77	15716.95	5002.58	11608.41	12104.16	15346.26	2149.18	9732.15	17582.56	1854.62	17954.78	8943.13	41988.31	12352.00	8364.71	2944.67	11001.53	15179.61	7704.97	12185.23
P36_604.398337864298	2950.32	3194.31	3472.46	3111.64	2979.52	3426.08	2783.34	4326.66	3059.18	3381.72	3173.27	2438.39	3808.99	3513.59	2922.38	3730.93	4930.79	2736.25	3912.49	7707.28	3552.92	3274.76	2906.66	3881.19	8644.09	4254.80	6360.33	4211.52	4030.93	3996.08	3690.15	4976.59
P37_664.549681047843	4372.84	4304.12	4124.59	4546.69	4026.14	3867.75	4092.08	4577.84	4687.90	4540.38	4392.07	4406.93	3947.30	4261.85	4289.57	3892.05	3738.66	3798.34	3978.23	3556.23	3922.34	3625.60	3597.29	4544.03	2388.02	4767.93	1500.96	4258.53	3739.48	4299.72	3618.67	3559.20
P38_439.13260114321	2073.99	1234.80	101.68	1212.41	2552.16	375.38	288.55	2102.34	125.94	351.74	2542.47	1609.31	1986.71	55.50	709.55	155.08	2345.21	251.04	1424.29	4394.11	5886.06	1187.93	1394.47	2569.48	7908.44	2020.04	5935.29	13073.90	4685.89	1335.12	3031.69	1821.12
P39_493.314162375816	32698.91	10719.52	7494.29	11419.37	45820.88	92812.22	45042.70	74.22	9467.84	16715.57	20244.57	9912.08	22473.62	28649.15	68667.58	7356.18	4442.58	22.65	5149.28	45731.65	67.85	9472.22	9064.79	14433.86	22272.64	4179.70	5854.46	9633.49	6543.51	5438.83	69.77	8784.33
P40_545.366993691075	4356.34	11633.04	9020.36	19660.62	14546.74	20594.98	11157.97	3193.39	9541.33	4081.59	4313.21	2701.27	12733.72	12099.03	9170.96	6408.18	5301.20	3523.91	4691.33	3067.64	2771.56	4973.14	7993.01	3918.89	8127.23	3630.00	5325.04	4066.92	3701.83	3199.98	3037.31	3937.93
P41_612.538965709479	16995.29	15209.30	13645.60	16821.92	10142.69	8872.47	6996.48	4542.69	10083.63	10336.18	17371.88	14688.89	9291.02	6979.92	6473.23	6301.54	7706.56	6216.64	7111.51	5797.06	5535.38	4193.58	6050.76	10126.18	6033.50	6791.75	6186.48	5687.38	7109.83	9214.27	3986.24	13431.54
P42_763.526219473361	10301.61	7397.65	6943.65	5729.38	11754.05	5935.22	6497.68	17391.55	14402.60	7502.57	5305.94	7411.99	10813.95	7130.15	8024.77	5151.30	6591.62	5785.38	5681.82	6550.61	5052.31	4488.76	5533.56	5511.42	6651.61	7657.79	5160.77	6426.47	6620.17	5759.27	4293.13	5446.75
P43_245.860974866927	6191.23	1925.30	2819.26	8321.43	8203.78	7413.44	7175.64	1139.27	3448.86	7562.31	8950.79	6764.00	3488.53	6337.18	5559.21	8870.67	1574.39	1236.91	4385.38	3066.75	697.40	3572.00	2242.52	3100.03	4378.52	6901.48	1319.47	2292.10	4650.85	4874.87	1887.69	2431.25
P44_470.887728528343	18061.86	11659.54	12165.63	10639.44	9898.55	10671.26	22000.77	294.38	15963.24	25707.62	11793.58	4311.34	7172.02	11026.98	13791.65	12786.66	3900.14	137.95	2076.84	8243.97	223.29	5258.56	10039.65	3329.59	5681.78	11130.82	4294.33	12638.27	10623.24	6863.71	125.79	14508.81
P45_516.438529023581	682.55	874.74	584.59	1451.44	1815.57	1107.60	604.01	801.37	1011.31	918.48	3224.82	1611.44	1696.92	978.01	345.99	747.51	816.13	767.31	431.30	843.64	373.81	754.61	506.36	573.18	871.37	787.79	612.92	536.75	738.33	490.77	651.77	517.63
P46_646.472402451638	3265.38	727.08	409.80	685.02	528.07	844.17	2929.98	3981.63	1537.38	2201.07	214.86	341.64	1089.63	477.60	687.06	787.73	2855.59	1409.46	1539.69	6339.08	1086.85	6469.98	603.97	871.65	5062.33	1717.74	37401.48	7457.58	3381.25	911.31	3498.97	2536.70
P47_116.05350845144	2044.61	887.62	757.20	793.60	1353.96	1005.67	865.66	1314.91	787.04	687.57	2069.43	1370.20	873.00	805.40	862.34	801.23	1425.86	798.38	935.00	1783.24	1489.28	1067.76	875.44	1089.72	2014.58	1139.25	2056.35	3375.91	3654.25	2358.14	3965.72	1839.73
P48_191.142664506998	2292.70	2179.57	4002.97	2174.20	2444.08	2383.48	2361.27	4041.35	1817.39	2201.89	2020.72	1588.36	3533.67	2332.00	2012.84	4196.67	2281.00	2298.49	1757.18	1882.50	3376.27	1259.84	2242.00	1741.69	1070.34	1523.04	1704.78	2049.72	2081.74	1937.80	1532.53	1980.26
P49_211.169200095835	3666.93	3729.35	2813.30	3493.06	3678.91	3391.57	2993.64	3698.56	2865.37	2054.00	3212.58	3163.59	3536.96	3426.63	2865.74	2986.87	3927.56	5070.40	2949.05	5549.97	3983.45	3193.54	2784.26	3961.99	4543.08	4043.28	5606.77	4361.51	3730.62	3419.18	4484.19	3273.62
P50_329.006525425914	2156.57	1809.63	1245.31	1625.91	2358.30	1998.94	1186.61	1273.59	1250.63	1155.96	3283.53	2543.18	1606.41	1101.11	1279.54	1126.15	2855.84	719.66	2042.70	2838.41	2712.15	1849.46	2204.95	1506.06	3359.67	2556.85	3806.41	5131.00	3710.29	3416.15	2269.06	1472.55
P51_364.809002953439	2973.61	3176.96	3148.85	3032.23	4295.72	3293.07	3027.25	251.85	3214.28	2842.75	2669.19	3330.32	3027.93	2099.94	4332.80	3274.83	2701.85	182.01	768.89	2323.87	240.08	2499.40	2675.28	1919.55	2918.44	1878.59	3198.42	3183.39	2005.80	3201.39	156.10	2832.55
P52_492.441092425922	1598.20	1311.99	902.84	2938.42	1732.89	1636.14	1397.64	3498.24	1658.60	2487.90	12123.87	5034.57	6670.50	5160.59	1537.42	1281.28	1478.13	697.59	818.81	1740.94	658.18	1128.65	667.79	829.49	2947.45	1758.12	2965.53	1203.05	1324.25	875.45	1059.54	927.22
P53_498.488294446995	6149.32	18974.78	8446.10	7573.65	8008.66	6361.13	6465.73	7037.38	5297.49	8642.83	15930.20	9611.28	9270.35	6199.83	5197.15	2723.63	5561.47	6274.07	2201.66	3184.60	3837.21	1841.68	6098.21	6375.93	8972.82	8734.58	6148.41	2532.54	5615.88	4734.17	2415.05	3861.68
P54_660.488627185507	1079.66	1340.55	910.16	1447.20	1816.91	1411.01	814.63	2371.68	933.17	1073.83	592.53	893.59	1142.52	1136.56	873.30	1108.67	935.73	2417.15	1400.74	1220.98	3205.72	2225.18	1903.91	1487.56	2535.29	1166.04	2478.09	1913.92	1245.16	1479.18	1217.61	972.39
P55_706.212501453393	380.25	84.03	34.74	25.61	251.20	205.76	185.54	944.14	46.42	0.00	1729.06	396.41	494.00	0.00	327.16	0.00	1053.53	38.55	316.80	1801.84	3816.97	329.91	203.10	129.25	2572.72	1181.04	3242.67	7756.17	3496.91	1090.98	2370.92	70.34
P56_705.20928958682	1145.66	1147.84	69.44	582.34	1890.24	209.77	238.09	2820.72	47.93	155.84	6686.12	2456.08	1745.36	214.21	301.84	149.59	2967.30	144.48	785.62	5833.03	10743.98	1326.21	969.52	789.84	10020.86	3025.88	8892.58	19858.12	9793.28	3583.98	8482.79	493.12
P57_752.520202331229	2956.14	9092.81	2946.91	4002.34	4438.19	3409.17	2555.55	3702.47	2888.39	2896.59	4531.00	3696.58	4523.12	2411.26	2782.39	2755.51	3778.13	5465.59	7576.54	5257.09	7890.64	3381.00	3836.96	4585.85	9151.45	2102.03	8298.88	7093.77	4618.30	3072.05	5003.58	7872.86
P58_282.251290949437	8540.84	9821.88	6856.08	8695.31	13124.44	8481.25	6460.05	14708.68	8662.72	7493.45	16846.64	7481.54	14294.96	10658.70	6013.01	5961.49	7925.13	21917.16	8841.77	28962.12	23487.56	10108.73	32759.80	17002.54	15501.74	7351.43	18979.06	16093.92	11892.00	9857.82	11524.12	10472.12
P59_290.942986858338	6623.38	2906.59	3370.96	5097.88	3996.07	6198.12	6021.11	817.04	7473.29	12067.02	5359.30	3846.25	2359.22	5876.14	4138.58	3080.08	2768.14	629.83	1866.23	5288.20	716.35	5304.65	2829.96	1319.87	2125.79	1362.52	2378.01	6684.42	3815.13	2891.54	458.92	3266.98
P60_349.14841768519	1777.67	2306.78	3873.83	4172.96	873.39	1821.65	1656.02	57789.02	2059.30	1549.70	1533.58	1364.17	1116.34	1488.32	2128.76	2255.46	2364.68	42343.51	3535.76	2954.87	37663.65	2814.97	2780.27	2278.11	2068.88	1854.72	2297.16	2410.36	2983.63	2252.30	27961.47	2452.37
P61_374.28977367303	10042.82	14885.67	12547.70	3323.00	6560.10	10119.48	27385.98	32043.53	19244.22	9175.11	13789.56	5273.83	16324.98	6683.35	11743.78	14788.16	17467.58	32710.41	11397.49	43708.12	49972.96	22037.28	10532.92	19230.28	53842.48	32332.01	47559.56	18469.80	18008.15	16269.84	26847.77	4432.86
P62_396.334308562171	3564.51	4227.66	2302.36	2737.77	2394.34	2106.29	2149.80	2360.68	1640.57	1829.60	2087.02	1618.89	3064.11	1711.33	2852.83	1941.10	2840.59	2438.72	2333.34	3802.27	2838.51	3440.85	3187.14	2576.85	3254.87	2587.88	3935.81	3175.42	2804.30	3302.27	2386.65	3751.41
P63_516.441127987518	4144.68	6596.66	2234.44	4837.71	5760.99	5403.62	4078.30	7825.78	2953.32	4025.81	26795.08	8714.83	14968.62	6072.18	4415.53	3722.11	6445.75	1506.53	751.71	2984.87	1419.74	2902.68	1118.81	1634.45	5349.36	3446.35	18654.51	4305.39	3025.89	2859.70	4083.83	1886.08
P64_538.875140525057	15425.43	3175.82	4230.87	5223.70	6426.26	7746.64	14809.58	29.52	12243.85	16266.70	6343.92	5367.96	3984.74	8816.42	6667.05	11049.90	2571.08	218.41	1919.78	6734.37	58.50	2983.39	6783.36	1120.52	4396.70	3631.79	3241.70	7753.17	3689.44	3913.00	114.42	6178.27
P65_611.535483606573	34564.43	63661.04	37596.95	37243.49	26839.22	17240.58	16066.58	33007.73	23718.07	26161.75	41853.97	40535.71	21369.76	13322.05	17023.46	12773.56	13713.41	17813.40	12902.98	8450.78	6841.00	7380.04	26476.30	24612.92	20452.49	17637.17	16785.56	9204.64	20642.01	20555.04	9755.70	24926.49
P66_554.478750019834	3037.93	7991.59	6751.08	7676.02	4370.20	6186.21	4483.00	0.00	4896.13	5591.89	7374.43	6800.38	7340.88	5209.42	3732.36	7714.97	5923.09	0.00	3438.23	5427.58	0.00	3536.73	2088.15	6874.28	2555.15	4110.03	3548.87	3728.67	1700.95	6858.90	4.17	2502.00
P67_303.155060788443	4295.20	11158.95	5776.67	7860.80	6710.06	11480.04	12235.83	262.05	8832.58	13999.79	14409.97	21928.29	25042.27	41602.03	9385.68	6164.54	6002.79	481.67	4870.36	7848.95	394.90	8225.78	8415.97	5309.15	7389.34	9605.27	7113.51	3444.79	4821.23	7624.05	290.03	3379.06
P68_337.144779842714	6009.27	3544.49	1478.74	3016.41	6390.56	1657.53	1737.81	4839.21	1773.38	1796.52	2369.83	3237.55	2830.12	1415.69	1559.13	1621.16	4417.43	1552.07	7300.28	4210.38	12612.92	2273.68	2656.14	3881.44	8388.84	2738.73	4806.92	9728.00	6278.48	4253.53	7573.92	5547.44
P69_359.126045650003	1994.39	1237.27	559.21	964.68	2151.09	710.72	715.19	1503.17	382.13	567.01	902.19	511.55	870.66	290.43	370.92	356.93	1011.19	303.25	2329.47	1398.49	4601.98	735.04	717.39	1094.57	1808.01	953.92	1682.03	4069.66	2178.51	1230.69	3063.07	2126.02
P70_370.247070819437	9306.58	17510.63	6786.98	7144.06	3094.82	3667.38	2934.87	11116.19	2067.58	2463.60	1085.03	2563.85	10727.94	2211.52	2924.45	2622.18	7942.44	18838.35	12575.44	11412.59	25685.15	3414.68	6233.34	16262.04	26778.11	2153.08	2765.32	17430.36	12187.03	3823.30	11130.60	11151.70
P71_470.368577326836	1434.29	1435.04	800.54	1187.53	1425.42	1248.62	1285.87	1429.76	853.47	726.00	803.99	796.15	1553.83	768.48	992.84	409.12	1424.07	2221.40	1364.15	1777.98	843.92	1204.43	1504.10	1448.56	1856.25	1099.27	2328.49	1939.83	1362.99	1367.86	1859.98	1243.96
P72_574.483224436111	1863.97	5471.94	3490.08	2816.96	1391.11	1632.17	1270.40	2737.58	1620.00	1430.31	2128.72	2296.89	2490.90	1217.70	1593.23	857.18	751.38	2155.70	1034.64	1034.63	1025.51	480.79	1318.82	1707.23	1118.74	1458.56	1932.11	982.54	1428.38	1436.02	584.43	1476.80
P73_650.455767325396	7658.82	8982.69	7471.74	6813.81	5742.12	6990.10	6603.98	10080.99	7229.64	3424.98	6647.04	6727.06	4372.20	3692.22	5433.86	5468.60	8234.61	13259.63	12691.12	9450.65	9316.38	7610.17	10054.42	6458.72	6300.99	9483.94	14597.52	8885.30	9254.32	6204.47	8215.06	6261.26
P74_704.214031340913	387.29	666.05	86.73	242.17	946.09	381.63	117.15	1526.32	0.00	49.45	2967.33	710.60	495.38	0.00	50.66	0.00	1255.47	0.00	206.30	3454.06	4425.50	528.56	703.58	210.59	4301.13	1616.86	3979.73	9448.18	5453.11	1590.27	3413.76	131.70
P75_295.19032500779	10840.03	7470.79	9676.69	8136.72	21996.27	11067.66	13525.05	358.03	14360.26	9127.36	15426.23	11980.56	15767.66	3358.10	13651.22	5728.80	10015.17	293.78	10593.12	14612.01	332.72	2984.73	8172.04	8457.90	4655.95	7201.33	4614.76	7058.66	4053.20	3811.16	256.88	5737.06
P76_424.8956471197	21899.90	10288.94	13012.78	6093.22	14205.88	10809.94	16969.49	288.36	15705.92	28383.71	7717.64	5727.32	3051.93	8439.61	22512.94	28319.59	3972.33	238.94	3817.25	8030.12	225.09	6029.36	19304.42	2218.27	4900.95	5674.55	2882.27	16309.08	6260.39	5227.45	230.53	11041.27
P77_441.295283701377	7286.19	21690.90	19397.91	23391.89	16440.53	41296.93	20007.81	212.78	15289.72	16055.21	20382.69	13270.19	28434.46	25457.92	22672.70	6116.56	11062.10	100.17	7489.93	3586.82	147.18	9728.60	24305.88	11635.90	8266.44	21360.87	7357.12	8802.99	14788.42	7818.60	114.53	8386.05
P78_493.444089251701	1481.37	1208.84	1243.99	3305.37	3009.36	3024.25	1864.87	2489.12	1207.62	2246.56	12724.98	6332.92	8088.10	4348.30	1153.92	1660.39	1567.98	796.86	818.77	2355.19	728.00	1164.94	947.61	756.76	4491.16	2461.34	2296.79	995.37	1283.16	1334.95	1419.89	1117.37
P79_508.33144775482	2917.04	4273.45	2798.56	5562.09	5491.52	3603.59	4768.84	5591.22	4230.24	2136.92	6570.55	4604.55	6968.62	4467.41	4805.28	4749.70	5597.73	4942.56	4673.11	5829.10	8287.55	5333.60	5489.70	6317.97	7101.80	5100.62	7106.33	7937.26	5743.70	4894.78	5682.37	3853.83
P80_549.339616647649	19484.92	49931.65	37555.14	84346.25	28773.54	20613.76	36553.41	117.07	31962.68	14103.20	17885.32	8940.61	29744.89	26539.03	71166.64	36899.46	7102.44	28.59	15597.21	24968.13	38.87	49264.68	53752.71	8770.59	6108.12	6489.09	12852.72	6714.62	7176.22	5843.47	22.71	33543.25
P81_586.39466798276	2937.97	1340.24	2191.48	1681.64	1583.43	1990.35	3097.48	3330.33	1473.86	1801.12	2004.86	972.78	2230.14	1823.69	1189.33	1722.70	2213.48	2904.83	1499.39	4049.80	2604.09	3364.31	1512.47	4392.49	2858.54	2165.81	23292.27	3405.69	2704.47	2485.53	2989.28	2008.54
P82_595.080396299278	288.84	260.80	179.43	183.85	189.71	692.46	143.28	315.03	64.85	72.55	1578.13	677.76	352.53	185.29	194.70	380.83	789.71	651.48	389.12	1086.45	589.10	433.26	835.78	170.04	797.33	503.63	893.34	2192.67	2204.53	840.95	95.95	263.67
P83_633.486206823192	2221.27	3969.71	1912.38	2821.51	2805.98	2210.00	1915.71	3121.48	2108.39	1271.29	2435.76	2130.35	2058.62	1075.73	1452.03	1721.79	1371.49	3732.01	3500.42	3178.74	5992.39	2138.01	2990.76	2390.76	4025.57	1707.18	7455.70	4154.59	3000.43	2484.55	2764.10	3332.76
P84_694.479618578809	3457.70	7665.53	3431.55	4406.79	5089.32	5291.93	1997.84	3523.61	3166.05	2771.09	3422.25	4864.93	2964.92	1793.75	1968.22	2011.74	2397.01	5385.79	6410.01	4880.50	8244.06	3659.05	3947.07	4976.00	7769.47	3073.03	11962.67	6962.05	5008.06	3948.07	3982.97	5646.79
P85_408.919215608131	6512.40	2627.67	1922.58	2294.13	3184.18	6680.65	5510.25	0.00	8256.41	10192.83	4295.49	2753.43	2538.86	5319.27	8241.96	5240.95	3173.83	0.00	897.46	1957.26	0.00	1067.67	4629.10	1329.42	830.32	2849.36	2237.39	7722.26	1907.91	3386.92	168.36	2717.46
P86_172.115159998119	1284.40	901.48	576.38	732.62	1295.92	1155.40	1206.48	1266.35	544.25	641.38	1459.64	1648.05	1201.71	946.10	889.74	718.50	1496.32	848.67	747.50	1548.45	2376.20	1314.97	652.47	1264.64	2175.01	1501.62	1604.40	3842.94	2144.13	1316.15	1891.58	967.84
P87_209.200772499488	3252.26	3078.77	3438.45	3910.23	4163.06	3350.63	3619.20	4688.75	3568.25	3642.72	3363.88	2891.82	3169.44	3281.55	2943.06	4002.01	3564.80	6199.52	4215.97	3295.54	5975.83	3700.88	3419.00	3596.65	4094.34	4583.80	4156.37	4444.29	3317.48	4343.87	4463.83	4047.28
P88_262.113339609059	1788.78	1434.83	1456.90	1387.87	1572.71	1720.50	2018.76	481.92	1933.36	1632.24	1745.59	1680.61	1453.11	1421.61	2091.29	1468.70	1295.65	114.78	1567.75	1146.89	408.11	1333.42	1772.28	1147.09	1212.52	1766.65	1213.82	1177.72	578.75	2089.00	321.01	1388.36
P89_409.310288467415	6927.96	10616.99	6372.41	8529.94	7672.22	4010.78	6390.77	2676.49	7244.69	6792.31	8294.50	8416.35	17394.04	10907.55	9042.75	6289.90	9935.28	11322.21	8515.80	12626.85	9161.62	12178.99	7687.24	10524.41	19143.41	7991.69	12032.32	11246.50	6536.32	9877.52	10784.14	8254.73
P90_427.320252273988	6000.79	6698.62	7295.66	5142.99	4475.34	5689.73	5281.42	5312.97	4532.30	5133.47	4967.63	5110.56	8702.94	5201.38	5066.73	5277.72	5790.52	7585.84	5839.70	6279.73	7729.95	5917.84	6077.28	5599.93	9640.34	5935.22	7199.75	4091.69	7571.48	5411.82	10265.24	6312.40
P91_475.30293343594	14638.80	13427.64	10786.99	12111.05	11889.23	11326.00	10667.25	12892.53	10112.48	10477.17	12659.07	12257.26	12115.66	11220.20	10204.08	10547.40	11069.98	11403.85	12575.54	13584.67	14939.23	12078.08	11879.82	13786.45	13726.68	11713.82	17274.80	22106.73	14717.88	13087.31	12729.42	12865.47
P92_499.491393053082	1427.18	7154.03	2966.34	2557.19	2593.79	1822.97	1699.90	2048.81	1355.16	2547.55	5489.80	3127.38	2593.21	1173.05	1536.77	251.79	1302.70	1646.00	653.06	803.15	1048.94	442.28	1635.46	1992.96	2338.51	2527.15	1825.86	248.97	1624.01	1279.63	748.58	1322.27
P93_503.427786640343	3195.99	4326.10	2883.13	2417.88	3595.71	3196.13	3199.07	4876.37	3417.32	4173.97	11399.70	9974.68	11089.24	3341.40	2659.44	2214.51	4743.92	1841.16	2558.43	2256.72	844.19	2478.09	1164.48	3199.16	2484.05	3084.73	11441.16	2170.65	2074.10	2823.17	2023.12	3247.28
P94_520.470629898941	1609.88	6013.95	2423.16	2448.91	2750.91	2284.73	2138.50	2279.17	1694.98	2876.61	6709.97	3173.34	3576.55	2194.28	1433.61	440.38	1959.71	2109.25	674.82	1069.66	1414.89	663.47	2089.69	2085.94	3319.23	2650.64	2034.68	454.27	1792.68	1529.75	860.92	1257.44
P95_592.411110554159	5247.73	9500.22	3192.90	5218.36	7022.88	5038.02	2370.16	4817.93	3223.92	3673.41	4584.22	4695.36	5678.67	2095.54	3337.27	4805.96	3558.00	5152.81	6213.84	7399.15	12394.18	5326.63	4895.38	5982.77	7966.60	4140.43	12911.82	9546.08	7060.34	3794.18	5689.19	6085.70
P96_597.185989442561	605.94	2995.30	424.63	744.57	405.91	971.72	1198.16	2055.95	725.54	2943.53	6009.81	8836.66	1082.35	580.36	513.34	481.06	234.09	322.60	633.44	1171.12	474.06	623.21	760.98	1174.60	365.64	371.88	336.29	139.02	471.11	321.64	673.55	668.65
P97_599.181993753651	761.58	2345.02	896.73	1531.90	342.10	2483.95	3107.40	3192.61	1748.64	1817.79	1793.73	2116.63	1399.32	861.44	219.17	195.38	303.46	1341.83	781.06	679.90	1146.60	275.91	715.60	1687.68	378.60	264.24	606.50	457.84	669.52	421.72	608.68	270.14
P98_658.358753596504	3643.94	1709.18	2026.63	2623.38	1697.33	2402.17	3795.71	3569.05	2125.17	1741.62	1649.75	1974.47	2308.76	2590.05	2355.03	1162.26	4555.28	2871.67	2087.14	4732.67	2535.56	2547.95	2136.86	1937.53	4095.29	3261.37	6070.28	2755.12	4733.75	2898.19	2826.70	3552.20
P99_697.435405385479	2231.64	2505.43	1637.78	2526.15	2367.41	937.26	2709.88	1671.25	1925.36	2109.87	2117.55	2117.87	1070.20	1719.50	1969.53	1650.57	1662.93	3386.77	3003.45	1722.78	3723.35	2850.61	3250.09	1876.84	2853.24	2063.32	4424.09	4172.67	2258.20	2562.33	2059.33	2478.43
P100_724.51576514108	10008.48	8097.36	7152.94	5664.62	11591.20	6307.62	7428.17	16452.12	19969.71	8769.97	8206.12	8687.43	17861.72	8501.95	9792.85	6912.09	6737.24	5072.57	6582.76	6474.99	4215.82	5335.17	6811.11	8676.01	9616.87	10531.34	7086.20	6502.08	7239.41	8074.40	5673.04	7152.59
P101_764.565674299972	1005.80	747.44	1194.59	917.60	296.77	1378.58	1331.72	883.15	992.27	633.06	1397.85	1080.43	647.93	571.50	681.08	1297.81	716.83	527.17	303.53	281.25	640.08	204.11	47.18	938.16	413.45	1175.36	673.18	876.95	913.64	420.51	549.26	889.23
P102_862.644643062804	697.18	5426.85	1719.81	1200.07	3193.73	1484.08	1366.26	1037.15	1472.65	1092.53	1496.35	1532.68	2710.58	1084.74	1110.10	1115.44	1255.80	3721.71	3100.04	1232.16	5158.48	1409.03	3117.54	2229.23	3322.79	1211.28	6058.53	3652.07	1757.40	1533.95	3393.42	2824.52
P103_242.92492964348	18589.73	8680.36	13932.56	941.97	13359.42	6401.12	7913.35	574.80	7384.67	17434.35	4061.74	1084.56	3560.82	4683.97	18172.20	21786.35	1565.60	370.06	2929.14	2073.80	425.46	2429.72	12992.52	278.29	2369.83	1137.80	2770.49	17525.46	2999.17	3052.92	307.60	6600.63
P104_318.937727445476	20302.98	9517.96	11521.44	14170.17	10737.37	18637.53	24334.45	908.43	26946.35	29570.06	24339.21	10106.07	3362.07	17451.32	21278.57	17015.48	6757.66	1371.02	1434.96	15038.60	1298.82	14937.60	12451.44	4507.75	8726.63	6994.19	9186.68	16042.52	11137.89	11215.02	924.33	12669.66
P105_362.217334552958	9164.16	7747.44	11123.93	10538.09	6886.89	9810.60	10926.23	8032.70	8128.69	7058.39	7117.19	7371.75	10893.88	8895.54	7951.08	7580.87	10364.47	8834.48	8963.90	13712.42	11515.38	10458.40	8706.48	8256.89	12006.93	8342.80	12244.52	8023.75	11718.62	17783.50	13875.83	8942.73
P106_385.068498306865	1431.92	1522.67	549.46	1238.02	1784.45	1167.73	587.14	1588.83	541.40	552.11	3454.20	1864.05	1854.59	342.86	882.05	700.46	2558.37	545.90	980.70	3402.05	3343.04	1675.16	1146.91	1476.59	3592.71	1890.05	3490.20	5496.79	3862.97	2326.40	2847.14	1046.36
P107_395.280983540292	2215.55	3740.11	3500.03	2504.67	1927.66	2188.00	2538.91	3361.44	2765.98	2663.18	2632.44	2361.76	3161.58	2440.48	3093.36	2191.11	1040.31	3804.73	4511.07	3700.94	3530.55	2858.05	3094.29	3582.47	5226.55	1330.39	6870.51	2998.15	3864.21	2859.26	3901.24	3359.65
P108_426.26180165624	19578.06	11371.65	20257.38	10503.22	9304.91	14758.50	17312.51	11893.94	32732.47	39391.42	19319.97	11638.70	37877.78	34751.40	6047.28	17833.83	6501.49	10505.00	4466.66	13399.36	16158.59	11133.44	8553.94	15739.42	17705.95	10649.67	10573.11	7693.76	10890.02	17143.11	10948.84	6806.60
P109_492.882385193267	17030.53	6568.61	3134.80	5085.16	4214.46	8828.03	8823.31	164.71	9519.65	12510.44	3710.21	3478.34	4102.73	5233.26	10097.85	12024.24	3104.57	33.21	2242.59	3978.69	55.95	5957.35	12587.29	1379.93	2717.39	2939.98	2735.93	10379.84	3003.43	1065.33	149.73	7368.41
P110_542.449792440326	2060.37	3124.94	1906.56	2637.30	1945.23	2155.12	2047.39	4929.77	2405.03	2391.89	3283.61	2284.90	3323.73	1852.67	2074.22	2008.95	1660.42	2008.90	1784.93	2158.16	1888.60	1844.48	1805.58	5715.53	1714.86	2072.94	1244.08	2120.29	2172.15	1406.76	1714.43	2170.72
P111_638.368178790409	3685.82	1736.39	2731.05	2516.17	1752.28	1997.45	2890.96	2179.73	2072.26	3273.17	1219.17	1230.76	2215.67	1805.12	2293.17	2290.19	3543.14	3621.61	2033.35	3761.32	2596.45	4354.29	2262.04	1889.82	3572.48	2300.65	22874.47	6488.91	4978.43	2153.00	2880.74	2389.03
P112_197.189935974079	529.66	593.06	658.61	1795.62	1224.78	647.63	572.13	1806.15	1739.68	496.01	700.32	1812.20	1564.41	1861.82	1713.21	760.70	1984.26	1980.15	1953.33	2090.30	1786.49	1985.53	1724.28	1773.31	839.83	1075.51	1534.66	1673.96	733.86	1556.71	1942.36	1984.02
P113_331.340339420131	2318.58	9385.37	3089.90	3416.93	4866.07	2024.92	1881.14	4292.37	1806.80	1315.34	5427.56	4534.94	4155.14	3223.31	3285.99	1721.56	2298.14	1660.01	663.78	3698.09	1224.15	1721.67	1742.33	3352.85	1321.81	2746.14	5029.68	2117.39	1794.54	1551.07	1143.77	997.83
P114_341.157197318415	2415.57	2580.42	2601.74	2596.31	2946.59	2594.01	2403.74	435.40	2232.90	2491.45	2208.99	1876.95	2541.14	2677.30	2809.01	2159.00	2226.06	536.50	2333.96	2157.73	295.57	1944.35	2142.43	2424.31	2654.47	2030.75	2017.25	1926.34	2209.33	2487.03	256.10	2343.18
P115_464.313148852181	11494.43	9652.94	7607.82	9080.09	9847.41	11358.94	4785.50	4248.95	5519.29	8268.39	28762.39	5995.29	22986.71	7644.59	8609.45	8259.81	8402.46	9925.93	9154.07	18722.22	21502.97	13640.85	8561.09	11719.44	29810.21	31760.88	31149.89	10880.92	16017.05	14984.09	14804.01	5004.16
P116_492.441155288698	3309.83	1997.23	1832.38	8825.27	6245.65	5600.36	3988.26	11549.12	3015.74	6088.90	33175.26	16283.64	20193.23	12562.77	2914.70	3631.25	3912.46	1222.61	1036.98	6785.81	948.02	3074.30	1193.89	1156.47	11793.63	6048.27	4683.02	2277.12	3481.58	1943.78	2981.05	1371.54
P117_501.354238531883	1020.71	1574.03	1467.57	1314.56	1122.81	1285.51	1222.03	2198.28	2090.27	1471.51	1114.60	1170.17	1718.27	878.59	995.62	989.33	988.80	1092.72	1586.30	956.63	757.70	854.48	1062.80	2952.89	1225.70	972.06	932.03	852.14	1060.23	1121.77	807.57	873.66
P118_529.501119561716	1683.60	2941.31	1083.22	1210.21	2246.49	1313.36	1211.93	1402.74	1028.57	1553.41	2451.67	2419.65	3349.73	1588.11	1507.64	863.74	1133.93	1704.08	642.44	763.76	961.00	716.12	1033.31	1642.03	1618.66	963.36	1192.99	696.84	1174.71	1630.02	1087.32	984.95
P119_540.534738132028	2919.28	4954.16	13284.33	3884.01	7260.88	6884.72	2961.27	4541.99	9500.70	5158.22	8098.69	2699.97	16498.74	6397.98	4731.85	2813.32	3515.98	2695.39	3206.83	3669.45	1538.61	3444.22	1603.85	23944.42	2516.37	2235.48	2916.04	4284.20	2300.64	3820.28	2686.48	13375.34
P120_550.481554948876	1862.53	3578.24	1048.34	1563.60	2147.24	1159.06	1050.71	1039.79	1442.80	1530.43	2732.29	2669.04	3414.40	1516.90	1086.65	806.10	986.15	1345.59	832.59	709.90	729.28	610.17	1151.81	1269.13	1492.55	1450.04	1521.36	713.02	1334.93	1160.68	1076.09	1028.34
P121_593.084486555794	1238.75	142.42	18.43	252.91	704.00	444.29	224.74	38.89	0.00	87.34	5877.00	2545.99	519.79	87.13	181.38	9.15	1893.09	36.31	309.26	3714.62	4843.92	949.50	384.56	243.83	4401.59	2105.08	4226.96	8172.81	7617.23	3921.81	2020.82	74.83
P122_641.509955760189	4693.29	6347.20	4189.14	4354.49	5470.89	3912.34	3377.29	3670.86	5134.13	6471.82	9735.42	7068.44	7559.25	6469.43	3808.96	2325.90	3878.00	3172.41	2142.74	2837.67	2781.12	2380.06	2190.01	5156.05	6066.70	4435.47	5083.84	2271.94	4684.80	4073.54	3691.69	2641.46
P123_765.564741643408	722.52	2612.89	648.48	1249.32	1045.98	618.21	536.64	1455.00	1122.84	629.71	727.60	962.51	911.65	485.09	539.36	737.25	365.16	2301.49	2222.91	999.29	2346.97	898.46	1657.77	1274.41	2474.09	703.10	4058.73	1677.00	1336.53	856.63	1307.30	2149.93
P124_815.37995141106	224.73	1449.45	949.38	1530.67	1110.08	3324.01	2220.53	2647.63	1844.79	2378.10	1323.92	1946.30	835.26	763.51	323.44	409.08	428.42	1145.69	707.37	806.34	576.37	463.15	681.61	4354.92	210.31	169.79	2245.09	144.54	122.07	197.64	250.47	366.83
P125_776.232852662731	336.03	503.93	0.00	151.06	85.42	413.78	256.22	289.28	297.19	277.05	447.30	297.67	166.77	346.29	0.00	0.00	444.84	391.97	1342.61	605.23	115.11	50.59	858.01	388.84	484.76	289.70	302.90	547.43	1120.09	386.27	230.11	732.78
P126_167.106813817302	4016.71	2359.57	2325.11	4266.06	2762.09	3380.45	2668.10	1924.47	2377.03	2955.12	2208.16	2318.61	2432.90	3077.94	2639.83	5479.16	2221.16	2611.81	2352.85	2668.44	2533.35	1828.49	2646.12	2237.14	1290.39	1737.19	1541.28	2389.57	2408.45	2054.77	1069.47	2452.06
P127_191.085445918121	3280.78	3234.92	3631.48	3852.33	2252.51	3569.26	3017.06	3466.31	1746.53	1626.95	1721.55	1694.64	3164.23	3071.37	1876.86	2426.65	3727.16	3893.49	4003.46	5540.98	4434.73	2848.10	3396.77	6093.76	4357.42	2213.81	4053.68	3083.71	2936.11	2477.39	4164.64	2819.76
P128_279.23189030448	72949.62	73701.29	74096.31	77463.88	9132.96	8053.34	74936.16	63541.08	67157.25	62786.59	64441.50	68986.66	70027.74	6966.83	65319.87	68704.54	75812.18	74495.18	77679.86	73605.03	77239.70	75240.14	79392.22	70839.71	16693.71	67532.82	69842.68	69646.85	72663.16	74056.08	73964.70	76698.97
P129_295.154153357225	13474.76	14954.98	16752.77	22703.63	27006.28	20670.94	15226.70	300.40	20424.61	11297.70	17186.19	13327.54	17327.04	17821.45	15442.40	12261.36	6104.27	292.24	12501.92	9324.43	302.81	12467.64	16870.17	11601.82	12219.04	10788.37	37553.52	14381.60	13714.76	13563.08	386.75	13340.82
P130_327.149808438711	3576.51	2543.00	3550.09	3090.97	2944.65	3186.50	3141.44	3745.74	2537.10	2932.70	3320.36	2671.66	2877.86	2869.96	2503.59	2705.55	3179.69	3902.89	5535.92	3144.83	2924.51	2564.97	3277.03	4642.51	3811.58	3194.33	3332.44	3314.94	3398.17	3700.25	3293.19	3225.38
P131_373.273923133535	13579.87	63566.60	9833.57	10764.32	7044.14	8149.56	3975.26	3153.19	2744.35	7007.13	5835.85	5080.12	14538.66	2968.63	2479.13	1867.99	16786.98	63043.05	112012.44	28331.70	21687.98	4646.40	20711.42	344230.31	73771.12	2057.33	3690.12	15340.04	49609.29	7029.69	5953.83	49450.54
P132_375.304766594567	2918.33	3245.00	4899.39	3046.30	2668.32	3054.51	3452.24	2381.14	2265.49	2903.22	2466.22	1410.34	3322.29	3687.17	2489.20	2586.19	3084.12	4718.03	4241.67	4505.80	4828.78	3172.64	3378.32	3132.23	3773.71	2686.26	4065.65	3735.57	3369.56	2860.03	2628.44	3426.86
P133_383.149149979173	12249.53	97993.99	16809.03	168019.86	91190.40	20191.36	48357.75	130.39	54892.46	5419.11	49225.70	85318.29	80884.86	46390.95	17788.96	49156.84	20825.82	210.72	13494.10	8674.41	215.11	10251.71	25006.72	30924.34	14439.72	8912.05	18735.53	12318.91	13905.89	20166.50	220.74	53969.28
P134_554.849752261797	19001.69	12768.02	12644.01	9182.42	7966.18	9180.72	15449.82	319.53	7975.18	14296.28	9980.80	7217.83	7493.47	8162.04	15939.67	19958.73	4487.78	299.46	4505.09	9175.80	192.91	6790.86	12956.60	2167.46	6422.88	5460.80	3613.47	13029.86	10007.29	5807.13	203.27	16069.06
P135_612.467963106076	9369.14	15353.89	8567.11	10392.36	7922.50	12352.67	7304.46	10512.29	6369.22	7964.32	10141.42	8503.43	10018.01	4067.31	8315.42	5159.47	6826.35	11441.66	12190.71	11637.37	22059.28	9842.05	9547.39	13086.40	14637.15	5621.93	13014.25	22927.03	16313.54	9116.88	12362.58	10508.75
P136_622.408730164285	4728.57	2601.16	3659.34	3751.35	3731.07	3240.51	3751.29	4266.74	3324.70	3172.24	2211.34	1994.93	4313.44	3221.11	1190.73	2951.16	6339.80	3085.82	2779.41	6932.06	3974.15	3658.31	2815.31	3462.34	9954.16	4104.28	8398.55	4513.18	6697.47	5486.73	3982.93	5310.34
P137_642.514571443606	1993.67	6059.45	2893.07	5115.25	3951.75	3423.80	2104.49	6261.16	2914.66	3474.57	3588.55	3923.41	5134.39	2332.18	3011.35	3719.42	3427.25	4524.62	3358.92	7179.15	6667.83	4130.15	5214.83	5054.40	6139.65	4519.42	8831.29	7614.33	5992.56	3432.17	4981.39	3886.96
P138_656.52920197397	1327.26	3879.22	1628.73	1233.16	1638.00	1789.50	1424.70	1357.01	1260.10	1452.12	4005.35	2777.40	2269.79	1875.19	1389.03	948.77	991.69	1021.36	981.43	1332.49	1789.21	886.97	1187.59	1375.12	1243.68	2470.01	4336.17	998.12	1210.41	1145.12	1110.20	1021.13
P139_750.523473409303	3447.09	2593.31	2185.73	2042.18	3917.41	1712.62	2672.46	5671.14	5435.35	2584.43	2487.09	2505.91	4196.24	2388.72	2816.63	1510.15	2505.30	2085.38	2406.88	2739.80	1545.51	1712.12	2306.73	1850.77	2075.76	2533.86	1963.05	1968.64	1549.44	2469.72	1119.81	2518.78
P140_799.385225476489	1121.59	612.70	573.73	178.04	485.11	393.40	1139.45	1068.34	1668.60	416.36	264.59	456.32	1063.40	898.26	720.95	830.31	1360.23	868.36	983.60	1312.05	463.43	1047.58	407.84	610.12	1486.71	1314.26	1770.53	1140.25	1530.08	1074.63	2094.92	1594.81
P141_472.90248034826	11660.87	2305.90	6933.14	7506.48	6002.20	5235.93	7942.37	0.00	10604.80	15585.72	10818.05	3971.43	4130.26	9803.28	9207.50	7718.01	2464.71	37.06	1420.75	11841.95	0.00	7435.56	3564.40	2508.36	737.19	4552.89	3231.14	5693.83	7712.27	3456.96	101.85	6263.13
P142_268.641316985464	57.53	8352.27	3464.82	811.49	93.27	893.00	259.51	3148.48	1769.50	4944.06	260.94	1379.15	1634.69	597.55	82.46	0.00	0.00	1548.55	4684.46	56.40	730.96	90.96	230.83	6560.02	0.00	0.00	0.00	0.00	71.04	0.00	0.00	34.06
P143_111.044909904451	1092.49	1217.70	1126.29	1127.02	2169.79	1200.61	3774.34	1058.47	4619.26	680.16	1074.09	999.92	1083.82	1201.07	2342.82	1248.02	1104.16	1064.19	1074.37	1488.81	1416.54	849.93	885.53	2523.76	451.85	618.89	848.84	682.82	1036.68	1003.99	982.45	656.88
P144_137.024667606218	4194.39	4088.62	4717.60	4850.15	4506.76	4335.36	4655.16	4279.72	3836.72	3739.09	3897.15	4094.25	3781.96	4157.17	4179.27	4146.89	4079.41	4371.18	3923.77	4230.31	2594.22	3150.60	4671.48	3643.21	1530.13	1964.26	3427.83	2291.51	3536.82	2273.07	6668.55	2800.72
P145_223.148930747692	3684.02	10563.24	4216.97	6259.79	8125.79	9728.85	7938.03	13316.38	9736.65	2879.63	3720.39	4337.77	4389.88	3722.81	3730.02	9837.12	4792.83	11310.02	10652.60	10052.40	15315.09	13855.64	17916.49	9384.01	9910.22	5503.33	9875.99	4256.11	8870.81	3923.79	13647.09	9696.31
P146_255.158437340193	7269.03	8871.22	8956.71	11992.83	9485.94	15897.67	11119.43	575.27	11328.59	7790.70	25028.10	8373.95	6443.14	5831.45	12125.82	13619.24	7554.15	490.97	3082.87	10892.98	573.06	11063.50	6547.74	7482.22	5695.19	6425.65	6262.07	10712.65	7086.28	5777.85	653.73	11455.28
P147_300.898925479758	13493.58	11124.96	10435.27	11968.52	11527.06	9904.16	12776.61	741.10	9809.20	14836.99	15893.95	13230.79	21428.76	6297.08	13485.20	12539.51	13025.25	951.26	8454.79	9409.12	616.34	5959.45	9797.61	12123.38	10613.84	15865.78	6274.62	10831.72	6688.90	8707.41	596.79	10878.45
P148_356.907789581364	18914.73	11620.35	8023.02	7950.30	13172.91	12498.19	11153.33	576.62	11510.93	17907.77	3953.83	4359.31	9278.91	3830.59	17326.10	15389.07	4089.98	667.56	3082.03	2690.22	234.06	8444.30	12734.49	4833.47	3260.50	6191.96	3346.09	16397.11	8039.18	3696.57	381.42	10427.00
P149_374.278320423245	4083.94	18072.72	4578.64	6402.10	3082.68	5905.31	4201.32	3787.14	2425.10	2571.36	2083.60	3504.22	6279.80	2770.26	3068.83	3572.87	4753.96	18580.99	33201.23	10779.92	3823.40	3732.56	6945.25	96557.24	23811.02	3265.33	3564.36	5487.17	14251.59	4951.73	3370.11	14696.50
P150_390.798616487851	593.99	3571.17	768.87	1442.17	2183.84	1329.32	670.87	1524.34	1527.20	1293.58	1815.71	1756.82	1446.09	992.96	1263.93	686.25	742.76	3014.56	3340.71	2101.86	3180.07	1711.74	1760.02	1515.04	3753.41	1148.77	7709.26	2409.72	1845.37	786.79	2058.30	3003.57
P151_428.299133172478	4371.31	6992.01	5296.30	3516.01	7640.62	5625.25	4005.28	7311.53	3457.99	4599.28	4680.71	4947.49	4337.12	4644.40	2944.51	3577.76	5448.87	7022.08	5829.38	5315.30	9457.46	4571.09	5851.73	7624.70	5866.88	3918.15	7378.19	9723.57	6223.26	4702.23	5332.62	4973.29
P152_470.352449348549	6016.87	30992.46	10141.25	10831.48	17934.22	11453.23	9415.27	15043.52	10546.21	9244.80	9651.91	13438.01	10534.01	6989.37	6917.69	5977.39	12567.28	21557.73	25190.96	24831.95	18050.42	7574.58	14311.04	10403.84	30896.28	7009.05	42862.34	16709.12	12789.35	11723.81	12210.35	16919.18
P153_476.304417063037	4758.30	5457.30	5797.34	5755.42	5471.31	6145.34	5847.77	5179.80	4403.81	5553.21	5376.21	5222.60	6246.68	5298.24	4362.46	5631.72	7347.17	6477.76	6564.65	6782.36	6448.90	6425.78	7037.15	6096.07	6772.95	5168.87	6604.00	5023.36	5988.53	5844.79	4317.22	5291.83
P154_478.425771567417	1306.43	1378.63	1166.76	2832.93	1781.91	1589.01	1824.34	2325.44	956.53	1522.11	6491.88	3547.73	8185.54	3665.89	976.80	1335.01	1443.50	713.38	1225.66	1285.60	811.20	1206.28	1072.02	1301.17	3329.82	1040.44	1649.16	1171.08	1440.07	1181.71	1465.78	795.00
P155_488.410243986664	6026.72	3128.40	3417.46	7147.31	8801.87	10668.40	5847.38	6411.44	4723.48	10330.13	29987.70	25226.41	12268.74	13776.91	4891.57	4436.81	7572.80	3010.89	1882.36	4795.35	2002.47	5600.55	1273.98	4957.73	1922.63	8992.18	27389.89	2991.69	4456.04	4189.59	6127.53	2909.37
P156_538.424193998576	1415.90	2314.15	1143.23	1585.98	1430.51	1698.09	1333.51	2701.19	1515.46	1887.66	8555.54	3181.97	4932.58	1868.74	1335.67	1306.24	2182.41	1192.78	637.83	956.87	687.80	1209.30	829.22	1491.60	1920.02	1351.05	5951.52	1411.20	1054.58	1017.24	1552.86	728.01
P157_672.51654300045	4068.18	9424.88	3589.87	4273.05	7591.10	4935.38	2580.84	8062.12	2375.04	2542.67	4949.02	4307.71	4206.60	2043.63	3253.63	1901.79	3242.33	7667.83	5062.69	5234.52	9797.98	6103.46	5192.33	4312.83	7037.62	2835.43	5042.15	10215.48	7373.24	4943.62	6576.25	5524.50
P158_672.525434037802	7407.35	10254.48	6701.89	6372.52	6986.20	7027.79	4695.91	8070.93	4275.99	4776.29	5975.53	5443.33	6575.87	5655.31	3680.75	5506.86	7165.70	6821.35	7199.08	8753.56	11449.11	6963.43	8150.09	8708.81	9361.50	3795.94	9510.54	9146.22	6688.14	5198.35	7592.02	7280.21
P159_762.523332051349	18596.37	10458.02	12500.88	10482.99	17364.61	10157.47	11945.05	27641.74	26687.39	11527.47	10196.49	12046.26	18932.21	12793.30	9235.76	11380.10	9357.74	10434.26	9799.73	10482.32	8881.87	10855.30	10332.33	10535.55	11813.32	14149.62	10591.78	10082.05	10587.81	8218.79	6276.59	12182.95
P160_369.242436228946	26332.15	41185.73	27510.26	19170.40	9278.70	12439.40	3923.17	4333.54	3513.83	6059.57	8342.29	7139.17	27916.26	3471.08	4573.97	3680.56	20132.62	24134.37	57864.37	44729.84	53134.18	3814.03	16393.42	50115.73	70660.29	3532.75	7143.02	35355.40	39990.12	6839.81	37154.41	35792.29
P161_395.1990188511	3572.28	3398.88	2428.31	3200.91	2341.97	3186.99	2234.27	4462.86	2618.53	3175.02	2792.45	3007.55	2621.72	3027.94	3117.30	2734.63	2045.99	2782.51	4426.00	3381.11	5419.08	3713.72	3547.44	3571.77	5297.08	2745.90	3137.64	5883.04	3938.74	3064.68	4322.07	3687.24
P162_418.81550583686	186.88	642.08	308.96	326.54	452.89	252.69	142.48	532.20	13.45	121.60	242.42	294.44	419.32	105.70	73.23	59.56	205.10	602.36	647.54	576.29	562.11	107.64	358.56	579.64	743.43	162.64	999.81	542.63	603.19	29.66	629.83	359.67
P163_438.345086191024	4434.68	3089.51	3147.55	3919.31	2749.95	2967.45	5395.23	4693.51	5110.34	2628.26	981.48	2913.31	6015.94	2809.78	3998.49	2663.68	7022.18	3313.49	3529.68	12163.58	3186.36	4338.76	3220.28	2559.87	14885.37	4881.20	12344.13	4255.17	7338.21	4548.40	5868.98	6435.77
P164_540.462237965761	4578.12	3440.33	1518.05	2444.76	3035.53	2672.16	4539.65	2850.45	4272.95	4441.21	3814.25	3696.82	3478.91	3510.16	1534.02	1516.04	2314.50	1635.83	664.69	2579.70	1853.67	1140.75	1539.52	1320.36	7502.50	2174.31	1491.59	819.02	4100.84	2796.34	1949.99	2886.79
P165_591.086695788547	770.87	285.74	120.82	371.06	870.32	499.94	247.85	1034.68	18.46	82.32	7995.53	3272.62	422.89	26.01	246.70	26.45	2894.42	0.00	386.59	5183.40	6093.58	1862.30	748.64	247.58	6135.19	3072.77	5981.35	10905.61	9587.84	5286.51	6870.16	196.65
P166_664.459861381143	4486.22	4591.08	4528.06	1802.63	2868.85	4307.73	6403.75	14122.97	3933.85	2920.00	2752.04	3310.84	5029.21	3375.57	2533.71	3065.09	5284.55	9215.17	3175.23	10317.56	7094.96	5766.15	4553.39	3141.68	7307.12	2508.32	6739.29	5593.03	5517.02	4124.86	14456.41	6112.92
P167_702.213656418321	720.26	936.47	321.90	610.07	201.24	990.21	105.05	426.90	336.62	549.80	292.13	454.47	605.12	692.65	162.77	344.72	854.31	678.80	1639.66	770.68	603.01	1065.21	753.68	573.72	454.96	777.74	47.70	682.08	927.84	819.40	659.88	835.54
P168_815.337838852398	74.65	213.10	0.00	239.27	564.04	0.00	0.00	791.52	0.00	0.00	624.93	0.00	208.71	0.00	0.00	0.00	385.06	0.00	124.85	1857.96	1327.36	178.80	0.00	106.03	5372.52	674.57	4299.69	15793.91	2223.20	0.00	1520.02	50.93
P169_272.944843460477	26832.73	8296.88	19420.60	17320.68	18216.58	21768.60	28317.74	931.36	36124.78	42223.37	21071.45	4643.80	4433.27	19239.55	35119.30	29291.38	5738.60	1125.36	4833.86	12943.03	1107.47	11309.62	20586.42	5681.77	8855.79	14470.46	8408.93	25979.53	10264.41	8348.08	1022.27	15980.60
P170_327.008304606186	2706.53	2297.11	1679.56	2327.32	2887.57	2318.12	1664.44	2256.12	1060.22	1592.31	5863.75	3455.22	2679.29	1038.17	1797.96	1392.52	4046.92	1024.03	2490.21	4981.79	3778.82	3273.74	2606.59	1656.42	5374.40	3215.70	5630.36	8926.33	6072.77	4929.12	3692.45	1486.67
P171_335.15137345666	1287.52	3288.74	3229.62	3563.61	2144.50	3338.89	1998.03	2614.79	1458.94	3342.69	2151.07	3759.79	2402.89	1293.10	888.74	1409.73	3145.91	4148.61	4256.09	4174.01	3176.15	1607.95	4186.35	3225.57	2443.36	3446.75	2147.76	3375.20	4200.89	2074.69	3736.09	3503.83
P172_341.180309934998	5250.80	3815.08	3564.63	5192.24	3839.22	4337.32	3640.88	2386.03	5666.38	4114.26	3203.00	5148.05	4851.20	4286.36	4478.33	3950.35	4073.10	4825.26	4149.70	5691.65	4392.89	5150.79	4759.44	6135.17	6900.33	5615.51	5191.77	4232.05	5016.93	5989.48	4665.94	4849.16
P173_359.770059975723	455.96	932.11	118.97	387.07	873.28	248.84	228.81	665.19	283.32	306.75	334.71	417.86	386.54	134.87	213.21	182.57	235.82	580.68	1005.38	488.38	1146.19	335.27	679.67	432.97	1018.26	340.19	2015.28	349.76	279.73	488.98	492.04	833.15
P174_361.300124095497	4337.42	4405.02	4481.14	5975.71	2738.68	3682.88	3152.53	4731.86	3173.33	3273.99	1924.06	3342.48	6746.97	1060.03	1681.57	2646.79	4654.52	4745.72	6825.31	5184.32	4406.13	3696.10	5068.81	34446.95	10289.47	2628.98	7603.39	5033.30	4998.41	3517.26	3326.89	3073.14
P175_377.321622401716	14311.47	14065.68	10378.18	4979.68	5101.43	6909.12	8750.04	623.02	5800.80	4700.91	15931.32	4525.88	11358.91	8121.70	5282.76	6533.23	12712.98	11844.53	5702.57	14067.57	20311.53	10962.77	10034.03	5772.39	15910.51	9186.51	15996.96	12089.76	13130.62	7120.38	12505.66	11809.57
P176_406.792679125252	5774.13	5618.30	6574.97	5807.77	3982.26	5666.04	5101.88	247.42	5271.22	3891.03	5117.07	3390.41	5901.26	5787.28	5818.27	4461.82	4692.83	216.84	4727.12	4350.21	280.06	3109.82	4350.21	4256.78	3246.34	4811.25	4860.92	3960.65	4789.08	4299.17	30.09	6118.81
P177_441.331318115685	4783.86	38016.59	15182.29	29776.72	20100.00	22184.43	8027.96	27192.71	17316.24	15170.83	19092.47	18922.77	21141.58	13402.35	12627.60	11591.89	17092.83	29230.34	38079.38	30849.58	32149.27	17345.17	22480.81	21688.38	37998.86	13695.48	55132.78	28548.39	22688.94	15351.75	20235.61	26669.95
P178_542.455212846997	1038.89	1008.39	543.17	1388.07	1347.68	1192.33	1012.00	2175.28	900.97	1571.62	8990.10	3173.43	8562.38	2749.07	891.77	1296.36	1192.55	671.37	607.43	1355.96	483.33	663.07	613.33	815.89	3278.00	992.56	1130.40	1603.14	1010.80	685.45	751.45	640.01
P179_554.5139363311	3356.37	1588.65	2037.70	1987.93	1739.55	2154.13	1859.38	2903.49	1824.45	4110.37	2775.86	5234.62	2478.85	2874.72	921.76	4244.72	4028.55	1649.36	1184.14	990.26	975.38	1337.58	1175.20	1441.06	1499.21	2775.78	7732.03	1719.02	1493.47	1880.57	1865.34	1629.84
P180_570.211871941912	243.75	1660.81	1186.30	663.86	489.30	1101.10	1613.47	5580.95	973.33	1625.05	999.67	1903.32	1111.96	1052.72	448.14	478.23	201.03	3064.03	362.36	313.16	2301.73	366.12	614.04	701.73	246.13	264.10	361.53	225.76	297.64	200.66	2724.16	281.79
P181_602.448099440877	1335.93	1808.97	1066.16	1972.75	1268.90	1216.18	1098.67	2370.76	771.44	1291.31	1028.94	983.76	1147.44	1070.66	606.22	963.33	882.55	2474.42	2491.53	992.33	1768.95	1431.21	1379.42	2273.39	2133.95	946.86	2801.19	1484.50	4248.46	1410.01	1918.04	1351.84
P182_660.471175941785	1089.15	1261.04	841.77	931.33	615.44	1173.37	1059.50	2108.91	1187.22	1137.64	318.24	535.65	956.21	341.99	392.96	479.86	1029.39	2016.81	1118.90	1778.09	1807.33	1467.43	792.03	994.76	1922.02	1054.14	11186.56	2235.41	1199.07	972.52	1100.35	1032.98
P183_680.463969519218	2973.56	7381.41	3924.93	6027.04	5642.65	4217.57	2791.77	4809.01	3060.20	2479.10	3277.22	3893.39	3646.10	1150.78	2824.94	3063.26	3179.82	9118.39	6967.63	5470.15	10538.40	3691.76	4025.02	3884.63	8539.38	2435.35	13796.73	8714.60	5327.42	3933.24	4564.36	5569.70
P184_776.541377568506	6957.82	3676.73	4332.72	3690.62	7471.76	3835.14	4427.38	7910.81	9542.44	4016.89	3022.73	3012.84	6166.27	3412.29	4277.29	3319.28	4401.46	2858.09	4045.07	2758.46	1684.80	2339.09	3936.11	3192.58	3877.28	5011.32	3710.10	3604.83	3865.35	2898.79	1779.50	1937.05
P185_137.024735765604	2918.04	3152.66	3923.10	3176.90	3063.73	3248.88	3323.99	3047.88	2827.80	2866.03	2485.97	5603.70	2999.55	2897.83	2712.82	2905.06	3129.39	3318.57	2967.90	3119.07	2482.80	1825.31	3509.31	2727.51	959.03	1322.78	2429.35	2155.88	1312.41	2982.51	1311.30	1577.78
P186_226.158985319447	2562.89	4197.72	4009.64	3002.34	5958.18	3074.83	2703.31	8737.96	2450.59	2829.63	2731.70	2384.58	3743.69	3224.63	2875.20	2879.60	3018.65	2571.22	2931.75	2834.63	2739.82	1339.91	2270.93	2490.33	1929.65	2395.99	3897.52	2138.73	1304.22	3789.63	1405.06	2736.75
P187_275.796986188802	3386.54	2832.86	2557.16	2957.88	2528.69	2970.39	2988.49	34.63	3178.35	3625.42	3689.60	3267.07	3519.98	3342.24	4055.80	3196.24	1314.91	27.52	2085.47	1297.47	0.00	2342.68	1155.14	3140.87	3301.36	2295.71	2039.69	3382.99	3094.30	3188.33	17.50	3584.33
P188_379.204311480729	3281.01	2671.64	2264.27	3036.23	2857.74	2145.45	2118.49	2688.61	1960.18	2377.76	3205.47	2505.89	2059.92	2519.52	2384.84	2253.47	2855.85	1997.67	3011.07	3638.19	3691.81	2537.95	2736.25	2725.90	2943.55	2751.25	4071.53	5120.29	4111.69	3578.29	2845.77	1880.85
P189_399.781520029183	541.51	1720.63	627.98	705.00	1006.88	960.37	111.09	562.29	408.45	424.80	195.35	712.17	535.16	567.05	322.47	392.22	234.67	1074.43	2130.36	944.52	1358.35	915.99	779.08	550.43	1471.96	911.77	3242.48	1476.84	685.08	310.05	633.18	1082.31
P190_411.325640819617	12635.68	7363.40	6393.87	6016.99	4824.72	7595.44	7926.78	10262.26	9890.19	1556.36	4442.14	4358.26	7750.69	5559.98	6125.53	4186.38	10595.80	8035.25	4954.74	15650.08	6718.62	7801.33	4956.89	5303.24	20369.23	8772.82	18216.88	6414.06	13884.18	8881.06	11693.32	10364.61
P191_461.294697371314	5816.35	7919.96	6672.45	6786.98	7728.74	6722.96	9539.37	10016.07	7271.20	15641.94	10532.91	8680.00	7531.98	10166.01	8306.99	9418.84	5741.86	8276.74	7013.76	6874.90	8675.38	6684.68	6025.77	5409.88	8479.41	6533.31	4392.62	6115.65	8158.24	9615.32	7088.61	5790.71
P192_480.352483616484	5618.08	5841.43	5467.51	6046.79	5270.97	5700.78	5507.06	4194.45	6261.49	5061.11	9167.63	7534.96	8713.97	4102.95	3996.29	5056.03	3930.19	4833.57	1568.50	4264.44	1110.19	4719.71	5973.26	6882.81	5143.74	2975.98	7114.64	4569.93	2152.75	4746.80	4617.77	4617.78
P193_501.354605893223	1189.15	1318.53	1872.18	1763.23	823.90	1555.63	1087.44	2468.79	2785.42	1584.24	1055.84	975.26	1438.05	1078.89	1339.92	974.11	890.83	1315.84	1206.62	1152.77	958.61	967.40	787.29	2444.73	861.30	1060.23	1169.00	1187.57	881.76	925.64	959.45	1112.99
P194_505.410465573153	1593.84	1983.89	1970.11	1122.53	1151.71	1296.96	1835.41	4172.34	1688.63	960.17	1434.28	993.16	1827.10	1581.89	1838.23	847.80	2274.63	4125.22	2118.82	1996.46	4454.46	1827.55	1599.80	1694.75	2333.87	1788.28	2009.42	1987.74	1232.86	1566.04	3982.23	1213.89
P195_515.3841629906	3234.99	2724.34	2599.76	3258.75	3148.01	2496.77	3268.10	9498.92	3203.74	3267.26	5985.14	4611.05	11619.44	3204.84	3660.66	2504.37	1885.64	1764.92	2338.64	3381.45	2286.44	2616.63	2448.55	1415.93	4344.30	2575.45	2701.51	2831.52	3994.09	4055.40	2751.78	2304.81
P196_520.472727740016	1698.22	2493.61	1295.63	4080.15	4052.08	3368.23	2095.26	6253.80	2081.95	3787.90	26496.08	8268.55	24588.00	8193.31	2046.62	2670.88	2707.17	827.28	284.02	3155.55	399.84	1500.55	474.03	682.99	9348.23	2265.23	4546.79	4486.56	2412.09	859.97	1923.37	839.47
P197_520.86972571435	253.90	1439.61	317.55	358.50	821.36	156.83	179.60	429.38	417.62	185.90	714.39	675.71	335.40	331.76	529.63	449.04	143.64	1289.34	2078.77	922.45	571.87	445.98	562.62	2133.73	1539.05	318.03	2906.06	1019.95	459.18	401.44	536.92	722.01
P198_550.493389560415	792.03	572.75	956.97	619.56	707.13	695.99	545.13	1004.79	571.30	805.44	2150.46	1088.22	938.84	1002.85	547.85	562.67	685.98	562.10	497.58	698.49	385.73	469.52	484.38	757.63	1218.63	963.36	983.39	512.69	348.65	538.34	379.11	545.96
P199_596.182878313798	1621.05	7802.57	1480.99	2880.04	854.18	3440.60	4943.69	7080.24	1908.06	5906.97	13905.42	13891.08	4671.48	2031.22	1224.52	1251.25	1450.83	1798.13	1913.74	1962.45	2248.52	1413.26	1857.35	3817.86	711.55	822.36	1120.77	1258.47	1327.96	1198.62	2144.62	1533.33
P200_598.182522755122	457.67	2579.02	426.36	797.92	140.74	1233.53	1035.75	1600.16	641.42	3058.27	6414.47	7986.26	1647.59	994.08	138.10	83.85	195.40	143.39	337.73	994.56	282.94	291.91	416.80	1254.92	421.43	147.71	211.36	159.93	679.23	152.64	605.00	114.76
P201_600.180700150834	242.43	1659.78	501.42	913.13	131.19	1057.92	2199.49	2348.69	1716.79	1711.59	1539.86	1710.57	670.98	478.96	164.01	206.62	241.32	578.78	667.67	445.58	871.76	116.82	865.06	1341.76	287.59	304.39	188.99	75.51	311.46	72.73	525.79	132.16
P202_601.415046339453	22253.45	2380.54	2998.56	3100.44	2131.83	3485.24	15331.61	15256.52	12059.75	21486.30	3667.39	2549.70	4689.82	3483.83	4160.25	2851.56	13507.68	4883.43	7033.45	22529.86	3975.38	25315.01	1841.25	7991.81	22317.16	14610.57	194032.66	38443.11	19489.22	5853.01	9061.89	10933.81
P203_602.39169690791	9607.80	4407.66	5732.88	5003.26	4068.98	4857.76	9393.15	7216.86	7387.34	3760.63	3153.73	4488.07	6280.22	5883.36	4657.89	5329.36	9156.68	4487.82	19843.30	15890.05	3857.90	5959.79	4290.97	30199.58	20472.03	8534.08	17073.65	6250.21	9763.19	5812.68	9035.79	9234.28
P204_635.434577619957	12856.06	26918.56	11300.34	19081.03	18973.50	12405.93	7883.21	13944.63	9285.85	9731.46	12830.49	12451.41	14213.55	6475.52	8817.71	8178.06	8722.03	27671.90	21253.19	16663.77	35868.11	11848.47	15612.23	14943.25	22235.36	10609.23	42150.85	25835.36	14530.17	10048.93	14982.08	18910.92
P205_664.418743830378	4184.60	2650.56	2273.76	2449.94	2354.95	3589.09	2516.70	3977.51	2384.20	2578.84	2904.15	2126.44	2292.53	2088.51	3670.91	2493.61	4482.00	3584.83	2954.72	6563.31	2770.62	4120.70	2178.27	2408.35	4728.21	4237.53	4026.24	1949.75	3836.71	3264.56	4046.03	4176.62
P206_910.655527665224	785.27	3395.86	892.17	1150.16	1768.65	1469.10	756.32	2126.25	1399.91	790.69	809.22	1102.33	456.59	1051.01	830.46	893.73	686.06	1817.95	2370.00	1253.81	2877.46	1365.06	1475.78	1677.43	3774.83	1114.20	5482.34	2222.54	1286.39	1199.69	1018.82	1716.40
P207_100.957555389792	15937.45	16212.25	20015.68	21957.36	13966.66	20630.36	22529.17	1939.84	18458.25	16478.39	20060.02	14809.28	19124.58	19021.59	14843.93	15352.67	5391.25	2042.05	16546.48	14750.81	2233.54	12564.62	16280.07	15781.79	15185.70	16054.01	19649.67	15761.04	13993.15	12143.64	2466.23	17503.60
P208_233.226074021951	2589.80	1281.52	2630.83	2814.36	912.63	3101.70	2640.54	1295.03	2414.20	1006.31	2765.84	3889.38	3178.82	2495.46	2669.60	3068.77	668.39	2670.01	3008.82	2606.17	713.95	377.80	2494.23	2362.18	1637.81	862.28	2066.16	1132.94	817.50	1678.84	522.43	3041.61
P209_256.263908192043	675.01	1110.22	1445.26	1384.43	1071.96	1123.87	1069.03	990.45	949.69	993.56	1850.98	478.68	1096.30	900.74	903.96	906.07	753.62	629.47	816.06	1114.61	950.54	745.35	1049.16	576.80	1466.03	472.75	1063.79	812.47	849.96	476.23	761.66	590.08
P210_288.920238387055	70717.84	35128.85	43597.46	33139.14	46117.89	40966.20	53904.67	598.09	49880.71	67169.14	31578.80	14757.50	2851.96	26593.64	64541.97	67969.34	15537.47	937.19	14524.40	23176.98	753.18	30808.56	55509.33	2421.50	13398.65	35569.49	18597.37	47357.55	30311.71	25909.87	604.43	37120.96
P211_406.790207437358	503.26	2316.16	486.19	1044.25	970.05	766.96	296.11	1180.39	321.11	703.27	764.08	1135.68	919.36	397.77	421.44	441.34	782.95	1368.05	1814.94	965.21	1586.77	609.73	1117.78	969.88	978.39	691.17	2955.64	1455.90	1154.46	318.44	1268.27	1626.99
P212_409.345980030173	7465.72	6962.62	6537.88	6915.60	5733.81	6867.07	9347.39	6186.71	8405.09	2585.27	4904.85	5481.22	11784.84	6879.88	5461.97	6993.09	9600.71	7197.93	5735.45	19118.79	6976.83	6797.36	5848.03	5831.92	20540.66	8221.39	17644.50	8936.64	10218.95	7606.72	9120.81	10739.27
P213_423.236009375975	800.38	66289.46	60715.90	24494.84	45275.09	38443.49	16947.15	209.82	15478.75	18562.27	24919.64	11931.30	36796.18	32476.37	25145.99	7600.41	2277.50	41.34	27576.76	8905.69	81.04	13642.74	19980.63	23096.18	3541.78	5246.50	39450.55	13775.72	8157.67	9383.43	79.67	12610.42
P214_450.289363931677	1816.96	10011.19	10896.07	11082.68	8410.36	12774.32	11226.61	10626.71	5698.74	7011.59	9319.24	11763.37	10594.36	9949.59	6804.70	2479.92	5110.51	9666.24	6971.26	8145.22	7567.10	6020.07	7278.79	8437.38	9389.26	4644.24	8371.13	4497.26	2254.71	4082.15	7184.04	5753.51
P215_521.431347034709	540.01	5686.39	5504.98	3465.35	1369.78	3602.41	3791.20	72771.80	14416.00	11425.93	14108.98	11486.47	12338.12	2508.29	1645.80	1426.73	1701.54	3503.90	594.14	2023.26	2583.97	1115.01	1985.13	22376.33	1319.35	1564.14	2782.78	1739.96	1407.13	1731.33	1165.05	1784.54
P216_524.407891679401	3341.30	3820.43	1889.25	3669.59	3761.02	2871.90	1839.18	3538.42	1434.30	2948.69	7862.37	5026.79	5298.83	4274.50	3193.37	1440.85	4412.06	1482.69	1208.56	1160.76	1487.63	1650.34	899.96	1656.69	1495.98	3613.27	8968.69	2401.63	1937.37	2052.12	2327.16	1221.77
P217_597.182517198524	1081.76	4175.85	1740.54	1285.62	454.25	3378.60	6507.18	6844.19	3061.39	2972.04	2814.68	3970.45	1797.60	1342.93	145.20	1109.27	691.56	2159.21	2150.13	948.93	2878.38	524.66	1306.22	2812.77	603.41	158.18	860.19	666.70	1297.99	456.20	1153.83	679.06
P218_602.417546847155	4777.46	2360.19	2034.85	2488.71	1681.22	2397.99	3442.86	3773.87	2173.48	5525.45	2416.43	1632.29	1702.62	1749.49	1899.20	2216.47	3347.33	4189.22	2765.22	5750.91	3386.46	5734.00	2093.38	2809.93	6988.39	2173.91	44728.42	9166.60	4937.25	1675.47	4290.90	2213.67
P219_643.387333595429	5627.97	2896.97	3037.91	2525.21	2563.22	2548.42	4367.60	5276.40	5827.13	3099.72	2317.61	879.39	4434.18	3900.04	3317.74	2671.81	5297.19	3951.37	3002.84	8853.53	2733.75	4625.42	3175.83	3391.11	9409.30	4546.42	8269.35	2734.55	6129.04	3421.67	5167.37	6434.23
P220_658.359374624402	3849.28	1684.48	1927.36	2710.55	2359.68	2606.54	3426.54	3832.89	2930.38	1740.67	1930.89	1172.58	3945.98	2286.84	1662.50	1868.40	4318.83	2678.05	2120.00	5860.09	2580.25	2455.55	1584.49	2408.79	6213.12	3043.51	6281.00	3473.43	4929.27	3594.19	3584.70	5045.22
P221_702.513883878521	3928.52	15898.83	3586.09	6199.49	6602.40	3025.96	1721.85	8287.26	3273.19	3019.71	6652.44	4336.24	6721.56	2017.15	2036.01	2829.38	3229.80	11520.74	10925.44	6963.84	21670.67	3335.39	6041.25	4592.98	9311.49	2800.20	14998.91	7756.74	7343.57	3780.96	11940.44	13695.54
P222_745.531299828564	3261.10	9188.54	2201.96	5006.98	6041.17	3888.05	1387.42	3997.47	3370.78	2844.09	3933.99	4536.26	3469.18	2734.49	2640.15	2352.15	2599.63	6410.74	9632.16	4679.52	7233.64	4323.04	4986.77	3647.19	8945.18	2181.53	18388.41	7878.45	4452.27	3487.94	4853.21	7971.93
P223_754.580960010025	3387.71	9231.94	6240.78	2367.53	2918.01	2199.73	2612.87	3683.25	1627.09	5383.33	3737.86	6382.56	2666.26	2579.03	1210.01	841.72	2293.89	3078.10	1941.98	1143.79	2175.54	854.98	3178.06	2635.32	1240.65	1937.83	3364.81	880.40	2369.91	1813.60	1075.56	1932.95
P224_716.483039014369	2673.86	7830.09	9694.15	3668.75	1323.14	6142.04	2526.34	0.00	4654.79	528.66	1015.11	2779.51	2868.50	1546.24	4420.51	4638.14	1282.62	0.00	130.66	904.89	0.00	2528.66	2511.57	920.81	1364.58	771.72	1024.84	3404.39	1105.95	4090.64	0.00	5521.47
P225_138.017716596063	2045.14	1795.54	5553.61	1906.63	2227.43	3625.09	2601.99	4632.55	1574.61	1768.01	1174.89	4766.90	2490.75	1998.71	1908.18	1647.53	1603.74	594.95	1946.11	2128.16	2035.74	1866.33	4541.85	1699.98	984.16	1406.46	1560.30	2015.96	1757.75	1675.31	1377.85	1322.18
P226_143.143308889095	2520.22	2032.76	1995.22	2298.17	2343.77	2305.96	2703.44	1372.48	1799.35	1921.64	933.81	1928.87	2400.35	2189.41	2161.46	2975.28	1369.33	1477.22	2567.41	1809.12	1122.03	2861.39	1762.31	2232.14	1066.74	1004.18	1364.54	1372.92	1519.76	1474.81	2211.41	917.08
P227_191.142710828422	1660.63	2061.87	1659.99	1962.71	1831.55	3802.89	1828.59	2703.14	3212.08	1751.38	1909.38	1961.75	3586.40	1643.48	1896.36	1442.19	1836.76	2113.88	1828.69	1742.67	663.51	2643.34	1885.29	1637.84	880.72	1144.90	1536.87	1829.35	1725.80	1663.77	1480.81	902.98
P228_311.313603591262	3045.18	3180.46	2554.62	8863.87	2967.22	2831.28	3329.31	4114.88	4087.40	4132.69	3979.62	3821.46	6128.08	3903.07	5133.84	2969.38	2448.44	3025.64	2568.47	3491.53	1252.47	2692.87	3629.05	3379.12	2593.23	2674.84	1630.88	2668.00	4547.67	3538.98	2397.88	6244.68
P229_383.33072667537	647.91	643.80	439.03	656.91	688.24	703.84	933.78	953.33	1047.96	541.95	752.66	596.12	1062.36	551.01	588.41	700.99	1183.66	676.23	640.94	1840.45	678.84	931.92	556.73	1030.43	2381.58	5469.06	2559.13	871.83	1098.36	992.11	1692.37	580.26
P230_403.796614287978	1682.46	7481.28	1831.72	2849.77	3736.99	1652.62	787.81	3304.85	2725.44	1990.46	2907.67	3255.42	2822.15	1489.79	2312.31	1448.65	1387.31	5251.58	6389.93	3468.37	4988.43	2575.25	3308.32	1941.39	6433.94	2232.09	14166.38	4788.27	3588.77	2017.20	3651.70	4669.34
P231_409.235022230855	8707.04	13542.98	4733.94	6284.35	3146.04	3784.57	2842.99	9231.24	2082.49	3034.73	3282.17	2844.44	7304.77	2312.18	2529.81	2126.80	5221.62	10300.37	9534.34	10475.25	17185.90	2918.08	5191.01	10702.21	11980.84	1787.77	3537.38	9760.21	9829.84	2609.40	13649.35	8530.92
P232_431.380806641009	1046.73	2696.95	2738.82	2105.67	1183.88	2109.50	1946.89	3883.70	4734.82	2352.84	1342.54	1274.78	2190.80	940.29	1391.63	1366.30	783.91	1585.11	2600.51	1238.70	1841.62	1358.43	1842.33	7373.22	1334.83	890.43	960.46	705.23	857.09	708.94	874.24	1186.00
P233_436.801163438179	771.18	3041.96	449.57	579.79	1761.40	1070.72	403.81	1154.32	1105.81	1094.04	1414.21	1332.48	813.22	503.41	822.20	483.68	558.71	1707.49	2303.73	1384.72	2778.62	1153.11	882.17	1105.72	3067.93	674.64	6476.46	2400.41	1982.73	906.06	1142.55	1857.07
P234_439.357164962799	2418.52	1691.49	1439.29	1457.53	1051.60	1107.94	1387.17	2116.77	1338.90	1349.75	1297.16	916.66	1443.29	1590.20	1212.64	1364.20	1375.28	1485.51	1805.81	2009.41	1324.12	1572.57	1208.84	1878.23	2830.14	1448.80	1997.23	1679.62	1460.91	1983.38	1916.26	2284.12
P235_441.131138294903	1128.47	1490.07	152.87	1057.36	1276.97	285.66	595.94	1338.89	130.30	195.00	1728.64	569.10	1427.45	760.62	719.08	463.26	2172.72	76.12	1379.97	2373.01	3115.43	670.86	762.29	1187.36	4092.57	1046.07	3478.04	8176.40	3112.26	1042.67	2594.29	476.06
P236_510.435855382335	15657.75	20685.49	7260.56	14053.49	15260.97	10545.71	8239.63	15316.45	4371.36	6878.97	11673.69	10308.46	10763.43	5814.84	6364.86	8433.27	8389.65	9084.09	11241.10	21000.38	32382.36	8655.82	13831.84	13663.79	12758.84	17353.74	17478.06	21571.86	15114.52	15053.78	12562.42	17520.12
P237_515.381997576821	2830.73	3934.78	3349.29	3572.92	4770.29	3833.06	4073.26	3670.86	4884.21	3088.64	3575.48	3280.89	3514.32	3438.52	2763.63	3555.95	3808.19	4169.22	1835.21	6785.83	3550.22	3959.99	3807.02	3095.75	10435.82	5209.62	12239.98	5754.09	5017.37	3570.94	4431.89	4156.25
P238_540.499143266968	2072.80	3647.99	8852.70	3101.00	4837.14	5800.16	2915.84	3774.27	4223.25	3244.43	5715.06	2096.08	10191.75	4947.41	3069.90	2784.37	2489.54	2110.67	2010.35	2523.37	925.02	2208.33	1175.64	17703.49	3898.81	3709.84	1978.05	3294.73	1597.64	2856.76	1561.41	6910.41
P239_549.249903416692	5345.51	19975.84	10713.59	6525.14	5393.97	8673.84	8279.18	15159.03	12512.10	2304.41	7406.93	10400.27	25447.70	17084.61	5431.92	3955.55	5649.60	8677.25	5675.16	4761.30	5998.34	6652.38	3506.42	7520.03	5045.35	6543.42	7862.10	1637.75	2002.80	6123.16	2004.26	6217.43
P240_704.541094681059	9068.32	27360.94	9702.33	19065.19	19533.41	16484.02	8264.53	17859.95	8724.87	11346.38	14696.79	14018.34	14169.92	9313.76	7347.15	8709.71	9644.05	16955.10	22119.44	18076.44	28553.27	12889.30	15961.07	21317.92	23270.27	12286.08	37772.91	24850.42	15271.01	9853.35	14604.49	18097.21
P241_159.115922240851	1683.21	1655.98	3968.72	1701.39	2237.64	2295.01	1735.36	1689.33	3146.46	1792.60	1611.06	3280.41	2438.08	1124.48	1763.98	570.12	1494.83	6515.15	2032.42	1372.23	1715.12	1606.24	1082.61	1601.70	750.56	983.93	359.16	803.76	3322.00	1303.34	1390.04	1469.46
P242_207.137931056037	3772.13	4434.04	2095.86	4063.80	3571.81	1540.05	4787.59	629.45	4057.99	3352.76	11477.98	5830.65	6790.47	4845.50	4458.53	2867.97	1128.77	472.48	2794.51	1902.07	1029.63	4610.13	1953.18	3760.28	4310.62	2826.45	4495.82	3834.18	1295.39	3679.67	604.10	2826.80
P243_242.247800316053	1023.93	1686.27	1437.10	1009.42	881.50	1027.93	668.01	802.34	778.41	809.28	676.17	810.59	1477.35	869.27	712.26	680.15	1089.66	1633.51	1269.42	1012.41	1141.44	1260.40	1399.50	1628.62	1908.49	744.05	964.47	712.43	1196.92	1391.83	974.89	1437.89
P244_247.24173684529	706.43	3202.10	1831.28	3607.79	3492.49	1680.40	629.01	3151.63	1414.08	3625.71	578.83	3260.76	1259.96	454.05	3649.86	2221.94	4096.24	3401.91	3468.22	3311.03	1692.44	823.90	3650.61	1804.77	1865.36	2598.17	3221.03	3799.85	3516.66	3724.00	3935.46	3628.60
P245_251.966554359852	1553.55	1166.02	1545.26	1851.87	1440.58	1183.41	1516.99	576.55	1479.35	1741.11	1666.92	1023.70	1385.80	1529.08	1689.79	1266.39	1184.40	614.15	1107.60	1310.19	855.81	998.71	1441.57	919.31	886.55	865.44	1140.73	1553.13	884.38	1688.03	483.50	1796.63
P246_261.221343972325	17794.08	18605.67	4543.21	19280.56	18121.35	17319.49	19948.64	3811.79	18932.70	19293.54	18514.69	19774.79	3356.25	1763.44	17882.05	1151.25	19380.10	18661.31	18318.30	21588.93	21815.05	19519.12	2335.22	19330.45	9918.19	19479.30	18682.98	19576.75	18228.68	19795.59	19335.29	19047.58
P247_270.315911835681	15555.95	41436.05	17956.93	14188.90	20691.68	12380.45	11127.01	3204.57	11249.30	11920.97	12876.43	22215.88	33265.49	14468.17	16995.18	7093.13	14968.57	10296.71	5814.10	4542.05	2012.79	2622.17	18623.71	27897.16	16791.87	11297.79	10380.11	10105.90	8711.22	12145.01	1617.40	8825.06
P248_278.248034220876	5660.87	10036.03	5060.25	5270.01	4245.24	5001.88	5118.89	15078.89	2689.33	3663.44	4851.47	4423.04	6365.05	2204.87	3079.57	4099.14	5173.85	4896.08	6409.88	7076.25	11114.20	6149.87	5237.10	8451.98	6724.63	3535.96	7016.41	14029.82	8950.41	3825.18	6938.17	5422.20
P249_323.25630759464	14738.04	2303.23	5355.11	6690.92	2652.38	8216.05	10607.56	8332.76	11151.67	3395.21	12431.41	10578.40	12942.92	15866.26	2905.18	7067.37	11220.43	14943.56	8572.91	18053.21	3478.47	9175.44	3818.84	11280.47	38419.95	20118.37	50496.87	6974.53	19943.65	19184.36	36267.88	7893.23
P250_330.264188979553	1166.91	3065.64	2777.19	3059.93	2317.65	1401.14	1266.27	2356.38	1432.12	669.54	1260.62	914.61	1695.89	811.74	1235.25	1038.60	1527.34	3328.30	1962.10	2022.12	6798.67	2741.14	968.64	3237.49	9023.93	578.35	1623.17	20994.48	1610.40	3465.56	3321.07	1548.86
P251_366.149602683295	1509.73	1677.81	4838.54	3140.90	1771.51	2597.80	1486.58	1359.44	2279.19	1494.01	917.76	1372.61	2133.78	2214.45	1756.11	1626.49	2315.45	2712.04	1840.82	3547.18	4538.70	1907.62	2017.70	2124.15	4121.38	2267.18	2866.07	2208.96	3153.94	2038.65	2383.25	1466.26
P252_370.340445435816	503.63	272.34	340.75	268.31	336.51	427.35	321.29	319.94	267.13	355.32	312.34	290.35	260.61	200.15	292.55	254.56	247.60	329.26	430.07	213.73	309.79	424.44	322.01	435.02	420.60	445.16	412.16	484.19	425.02	370.91	390.64	405.49
P253_390.296260024825	3669.12	11684.03	4868.23	5831.47	6812.64	6054.68	2935.11	6325.82	4191.01	4018.74	5871.92	4612.37	6258.36	2754.99	5272.88	3926.00	3712.44	9716.99	11281.36	6533.45	10030.16	7535.10	6280.47	5764.43	10413.21	3219.24	20830.34	8738.13	5694.67	4018.52	9468.02	7975.52
P254_394.318614843676	5591.40	6995.78	4759.24	2408.44	2112.43	2535.57	4999.16	2544.63	3169.48	1326.59	1503.22	1378.96	10510.28	4814.64	4712.39	2499.20	6169.76	8103.66	2390.56	6643.71	6457.73	3482.75	4897.18	5054.81	10057.96	3094.03	8072.20	5542.74	5317.14	3715.59	3421.81	5332.65
P255_411.194321110872	2167.89	1944.15	1862.89	1888.01	3635.29	2167.92	2129.50	2288.19	2079.31	2189.35	2029.93	2269.71	2281.07	2580.85	2324.21	1681.44	2324.31	3227.72	4721.78	2307.07	4669.31	2054.01	1848.25	2574.19	1854.37	2250.20	2821.54	6983.74	2623.58	2209.78	2933.52	2481.20
P256_412.389635263229	1398.12	3998.38	2772.01	1760.86	1062.55	1947.68	2112.38	1996.64	824.64	3323.90	957.60	722.68	7227.27	1898.53	2700.35	3753.03	1560.02	5102.79	2877.56	3522.34	5720.26	5647.68	4069.41	6654.25	3580.80	1508.41	3088.10	4941.23	5314.68	1488.22	1527.14	6532.87
P257_437.341525528858	6442.76	4716.27	4296.95	6681.68	2670.77	5416.17	8373.28	7710.80	8065.92	4740.15	4899.03	5552.47	5034.27	5777.47	5539.69	4702.65	7816.57	5830.84	4559.81	18372.04	4585.11	6720.63	4572.13	6598.73	21419.67	6478.17	18612.33	8606.34	10255.79	7603.54	7591.82	9510.90
P258_440.326987103093	3110.29	4538.03	3772.56	3497.06	4964.73	3589.19	2838.85	3587.92	1070.77	2866.99	3095.81	2760.21	4441.63	3126.91	2110.00	1313.02	3226.43	4061.20	4186.66	4161.10	6461.79	3453.82	3799.08	2919.00	4598.13	2110.64	3783.71	5531.34	3824.65	3620.17	4000.74	3932.69
P259_542.425971727867	6721.13	9913.76	5849.23	7364.16	10641.94	7460.87	6161.16	12192.39	4957.26	5186.90	8033.61	6376.97	7740.45	3761.57	5931.08	4905.81	6221.67	6485.60	8156.64	9215.97	14911.35	7472.36	7089.44	8832.72	9881.66	4201.45	10260.03	14046.79	12131.07	7337.55	16500.56	12398.42
P260_550.405857042003	2526.33	1623.49	2177.50	2683.94	3876.88	2559.91	3456.80	4250.22	2092.53	1249.51	2410.79	3012.43	3385.31	1787.81	3203.24	2437.14	1808.10	3426.62	3786.36	3086.82	5469.66	3483.83	2794.13	3210.76	3946.04	1750.31	4038.12	4765.92	4206.81	3755.86	3305.40	2531.09
P261_564.312363910845	2809.33	2853.37	3070.23	3366.99	2926.63	1905.39	2507.71	2773.62	1948.05	2460.85	3242.54	2611.40	3537.24	3003.33	3056.41	3016.13	2994.37	3353.67	3069.26	3857.18	4661.98	3456.46	3160.50	3672.14	3890.48	2446.58	3430.80	3190.99	3176.91	2284.10	2439.33	3600.39
P262_668.556332422949	5513.32	10335.32	7778.76	7164.73	12575.05	8121.18	2014.23	4495.63	3928.92	5547.88	1592.56	3017.52	3441.32	2390.13	2141.04	1747.09	1440.38	3241.79	3757.46	2854.93	1962.83	714.56	5654.01	9610.75	1467.71	1592.06	639.24	1291.69	2660.65	3269.47	1756.07	4006.87
P263_804.602133616084	2707.12	9166.34	3167.46	4926.76	5419.07	3725.81	2299.52	3789.86	1970.15	1675.07	3939.77	3234.79	3717.81	2484.24	2826.53	1699.15	2411.78	5891.46	8700.69	5349.18	8869.07	3406.59	4039.37	3990.08	4721.30	2560.85	9502.48	6692.87	4114.96	2247.80	3927.60	6179.62
P264_121.028862785326	8373.73	7986.98	12667.45	8823.11	8717.15	8302.47	8899.82	9843.02	7487.40	5437.84	7111.85	16096.14	17831.42	2811.86	13177.15	9292.49	9085.41	6528.40	7995.55	6373.69	7920.86	8651.98	6641.07	8808.94	3786.03	5612.47	7685.41	7841.30	7820.57	8147.23	5604.21	8236.92
P265_159.115867608152	1311.36	1465.18	1706.62	2821.39	2596.89	2455.47	1650.22	2304.81	1505.73	812.76	1684.35	1335.86	1590.23	4006.57	1371.15	1506.58	1944.86	1196.49	1690.99	1459.47	1733.18	1651.63	1086.35	854.38	683.48	963.51	1194.26	1553.32	1491.60	1032.90	1059.26	1351.87
P266_214.111303423518	7009.77	2505.50	1766.24	8830.61	6475.47	8117.97	12002.52	9788.39	10370.56	3663.50	4227.76	3120.20	9347.76	11043.56	10157.79	10824.82	13497.85	10224.64	10928.07	5632.61	11413.06	12181.91	12882.06	10596.35	5366.18	9940.03	10365.88	8798.60	12661.33	12413.78	10336.77	2567.77
P267_233.189120158931	2289.98	3681.24	5733.30	3420.12	3121.92	6651.83	2434.86	2788.39	3154.61	1459.62	3108.91	2590.90	3569.49	2421.48	2150.08	2414.41	4849.72	1938.83	1613.99	2545.35	2717.00	1818.93	4515.50	2378.65	1613.85	1818.67	1984.34	3068.80	2193.89	2007.98	1178.56	2527.64
P268_240.24027244685	2120.42	2218.18	2214.42	2333.28	2263.50	1726.09	2208.31	2266.67	1442.10	1977.40	1762.15	1861.09	1483.14	2054.51	2102.12	1658.64	1848.87	2423.71	2426.46	2295.75	2314.20	2125.07	2454.88	2290.58	2056.26	1991.68	1529.28	2360.83	1935.23	2170.55	2720.56	2533.27
P269_249.941500536375	7770.93	8984.12	6974.71	8358.86	5508.60	10632.12	9042.68	796.98	7701.84	5613.23	8151.44	5523.93	8981.02	4568.71	6485.60	6319.43	4859.03	810.26	5395.36	5503.99	789.24	7301.81	5754.14	5065.98	5488.03	6681.28	6667.39	1774.00	5836.77	7481.58	633.02	9277.31
P270_255.231953937171	11185.98	7636.62	6873.64	11983.79	8417.96	6937.49	5388.96	8236.95	5239.61	6075.16	11921.98	9284.28	12093.86	5993.66	6870.10	7521.05	8623.57	8766.22	7503.46	14874.25	14171.38	8257.34	7017.92	11881.07	15577.73	11760.37	12558.00	9640.27	9681.65	8341.73	7316.28	10606.42
P271_291.217200144439	27951.49	26765.76	27523.81	33186.03	26974.39	23131.45	28904.33	27685.87	28206.33	25617.42	27372.17	30843.74	29167.36	30636.55	27054.17	28799.27	34693.61	52403.45	28259.07	28117.47	43192.46	29458.95	29937.64	29858.16	28227.95	27597.07	28265.24	28861.94	28601.94	29185.46	37084.78	27489.19
P272_302.305491622478	13401.64	18096.98	7531.33	7420.06	9489.26	5980.40	6344.00	3120.94	5712.47	4478.74	15064.03	26026.09	42460.94	14134.16	9589.76	6046.71	8523.56	1060.57	2809.18	5200.72	617.05	5346.38	3796.61	3165.24	24643.06	33038.92	30243.56	5875.05	5550.19	4645.01	1500.27	4679.24
P273_307.227178779176	12417.79	18889.97	7104.38	19817.31	46160.21	13611.39	6334.75	18239.30	4595.82	9449.70	3483.85	10109.72	19945.89	7549.23	12428.21	9897.54	31449.50	8484.56	23605.84	13017.32	20912.24	28962.81	17384.43	24305.82	12487.36	3644.46	12325.97	55767.58	21074.93	12272.09	20379.87	33740.79
P274_311.182940449477	8893.98	10803.94	31051.45	25874.17	25501.29	24030.50	17454.33	686.58	23838.88	7486.57	7626.22	19661.84	23155.74	19054.70	23100.67	10394.69	5273.31	698.03	17470.27	11240.47	230.45	12256.72	19010.93	14385.67	8994.49	13052.07	9840.18	14691.97	12441.18	11781.64	508.35	5879.74
P275_358.368657179483	5623.35	15390.53	5901.18	5098.19	3889.52	1532.14	2426.05	827.97	6965.47	3304.24	4112.81	9888.01	6939.25	2968.05	3974.65	1931.70	6222.43	332.48	1109.90	937.15	46.42	1015.57	4122.82	5567.82	2049.15	4277.62	3726.26	1900.98	2355.68	4671.37	410.36	1470.52
P276_393.315096235984	18921.79	22813.83	15034.99	8592.52	6240.41	8062.89	16747.09	9629.67	8464.09	4802.42	5227.15	5534.02	39193.90	16845.89	14872.86	9470.31	20146.22	25919.54	8375.38	23506.90	20597.97	11139.75	16075.54	14886.49	35017.48	11894.69	27702.41	17926.23	16908.33	13152.74	11888.55	17251.88
P277_395.255588773184	1473.18	2710.41	1995.37	1631.52	1370.25	1811.72	987.22	2004.88	1102.07	1361.60	1639.75	1442.21	2021.00	1544.29	1238.86	1282.81	1780.84	2832.06	2521.63	2317.82	2936.46	1582.94	1685.78	6182.16	2399.05	1545.76	1764.16	1601.21	2131.03	1001.75	1801.82	1554.70
P278_400.305838204514	2405.83	2939.54	2941.44	3287.88	3089.73	2833.53	2326.02	4216.09	2726.44	2512.52	2224.47	2315.01	2881.51	2274.93	2240.09	2555.80	2883.00	4816.30	3025.33	7896.71	3640.99	3443.66	2821.95	4242.14	3082.85	2418.32	3147.47	2677.24	2683.19	2135.95	4663.77	2953.19
P279_419.351770673508	1015.08	1928.04	1389.81	2762.90	1145.64	3082.22	1195.60	14299.92	4642.13	3677.99	6324.23	4068.05	5970.70	4494.27	834.92	5211.84	890.51	1545.33	1379.68	1197.59	1728.40	1075.66	1228.91	3807.78	932.34	3742.66	1452.87	1201.06	1185.10	1467.15	1251.91	1063.49
P280_422.348010128289	16115.86	23415.49	13984.30	13426.19	16869.53	5162.63	12967.07	12446.53	4178.29	8920.85	5865.21	11965.02	12878.84	8980.40	4992.19	10347.85	11644.49	7804.73	14347.36	17645.53	24777.50	12050.08	13858.14	16735.28	17077.20	11630.78	16260.55	29108.76	18484.94	12297.99	16118.29	13027.79
P281_474.393313706222	3964.81	2267.52	2110.75	2808.37	3488.04	4622.83	2806.49	4184.20	2507.25	3818.66	9540.00	6321.92	5294.50	4452.30	2757.62	2235.95	3373.46	1861.99	2029.03	2735.56	1845.10	2832.94	1356.70	1741.11	3599.73	3217.16	5271.57	2082.07	2930.58	2554.48	2937.72	2447.77
P282_486.376259484971	8292.98	6953.62	5219.36	6851.78	5390.43	5712.82	5916.85	13347.90	4845.25	3667.27	3136.38	4860.62	6345.42	3650.17	4988.15	5102.62	5697.82	7499.92	8249.83	6716.49	13257.77	4696.93	6807.71	6667.09	9646.02	3968.91	10572.55	9373.89	7360.77	5609.22	6388.89	8430.88
P283_494.341821288648	6214.15	9053.87	5518.81	3762.33	8032.66	2987.56	4958.40	5337.12	2685.25	3540.91	3047.44	4557.89	4123.49	3907.29	4144.70	4601.77	4900.13	7899.11	5357.56	4531.75	9450.89	6204.39	4200.02	10996.12	6713.96	4620.38	7344.87	11379.41	5826.84	2602.69	5440.83	5780.68
P284_495.343584662725	6900.45	4783.13	6422.74	3663.79	4832.96	6225.91	7955.79	6932.73	8912.11	3568.17	5265.02	1955.70	4899.10	4820.83	3115.23	4559.03	5868.23	5849.62	4923.61	13545.27	6079.95	6100.95	5208.93	6878.25	13645.52	5242.18	13812.68	7145.73	8572.21	6398.69	5761.00	6477.49
P285_548.501041806797	3698.84	9297.95	24341.00	4481.29	10500.05	12532.38	7627.74	8982.97	8267.94	6096.89	9402.50	4888.19	17703.15	14067.59	7872.07	4372.25	5279.87	4009.94	6836.66	5489.20	2340.47	3559.73	3014.54	24128.97	6769.29	8647.11	6456.91	4852.38	2697.57	3732.83	5441.22	10546.33
P286_550.253336944507	5341.45	8348.33	3048.80	5741.19	4990.99	6147.81	5362.00	5924.76	7067.08	5556.87	5529.77	5259.63	16051.78	7536.79	4330.11	3659.10	4079.00	3354.28	14949.61	2111.73	3101.49	3508.39	4297.13	19625.92	5646.41	4315.75	5120.94	4123.25	3712.78	3775.93	3984.50	5344.79
P287_560.414707443384	3539.79	4775.93	3656.83	4539.12	4444.15	4981.43	3974.01	5670.57	3940.63	4027.03	5111.12	3779.09	4081.45	3376.18	4579.42	3970.69	4990.13	5334.77	3912.41	4680.60	5127.26	4915.12	4839.28	5807.29	5164.34	1680.30	4958.58	5558.10	4740.68	4197.66	5417.82	4059.40
P288_582.509601249516	3418.07	4620.16	3816.18	2640.88	3594.46	7695.29	5414.27	3615.05	2499.84	3320.59	6187.39	1791.04	8465.22	2980.43	2300.23	1821.83	3282.16	2139.12	2308.61	3273.80	1304.43	1977.91	2302.88	2966.92	2283.30	2254.58	2246.95	5076.61	2144.33	3352.66	2270.50	4528.76
P289_588.458425865385	13243.61	22823.18	9390.27	16338.33	17712.66	12915.44	6236.21	15013.48	9100.40	9639.10	14280.62	12068.14	14247.50	5789.74	7271.41	8320.97	7741.89	15380.38	19287.91	16725.39	31391.19	12252.13	13507.16	15551.85	19483.53	9721.25	37850.42	22776.77	14895.51	10387.71	14642.56	16219.32
P290_619.3993753565	43897.02	56557.74	29907.76	33574.63	51110.47	37567.53	35745.20	60510.89	45779.22	21213.06	34963.15	31110.72	34260.96	15476.16	22524.56	15728.42	43102.51	28566.42	38429.96	66380.03	71612.61	33028.51	30551.30	52156.51	82404.12	32463.11	92689.42	84585.21	57608.97	43868.00	39981.29	57792.24
P291_679.461128801546	6798.37	21358.21	5312.38	8284.29	14310.13	10002.01	5740.58	10608.83	6821.59	7371.93	9285.37	8511.57	12233.10	3631.41	6787.20	5481.98	4797.95	25474.30	19301.72	11145.26	22526.79	9678.76	9164.41	7928.52	17226.55	6573.43	37697.72	19005.72	11665.63	8100.69	11075.78	14612.87
P292_789.556674501234	1160.01	4928.91	705.91	2332.53	2765.43	1759.00	1066.76	3180.69	1198.15	1441.67	1578.57	2438.23	1362.30	1481.07	1517.18	994.98	1385.43	3860.07	4282.23	2261.49	3508.14	1711.48	2521.15	1666.13	4304.29	1352.08	8594.20	3353.80	1600.38	1382.54	2346.61	3182.65
P293_852.614630742732	955.26	4759.95	1041.56	1234.14	1992.03	1208.50	747.89	2087.31	1600.66	985.27	1462.69	1606.40	1789.79	916.70	1395.87	1104.22	1210.68	2827.83	3891.49	2167.58	3788.03	1805.82	1635.39	1231.40	4395.61	584.36	9651.69	2351.78	1945.54	1202.64	1557.13	3040.85
P294_558.487402901537	525.58	1145.42	3082.12	2433.02	1265.25	901.39	1421.37	0.00	1236.72	1674.74	1335.40	1040.22	1386.20	2142.40	1223.37	2036.40	1015.76	0.00	816.88	701.83	0.00	532.07	465.85	2499.84	2177.02	1139.04	1227.73	599.07	474.11	883.54	0.00	1786.05
P295_105.070642743945	6036.19	26584.77	26816.11	29600.17	26064.11	27393.63	35882.73	2338.56	16750.79	24827.99	21115.40	21622.67	24283.64	5060.17	21418.01	31365.64	3938.53	2268.08	26531.60	8791.97	2303.16	20549.95	27777.67	19281.33	18716.74	8857.88	2380.52	5025.01	23144.41	23064.14	2159.67	26454.05
P296_161.13244352591	2025.18	2207.53	2283.74	2230.37	1795.41	2368.11	2237.90	1871.82	2112.20	4465.80	5785.02	1951.26	1147.64	2254.01	3889.27	2271.30	1547.04	1171.02	1449.50	2422.83	2366.70	2481.37	1593.14	2800.69	1284.24	713.68	1476.90	1763.53	884.80	2010.63	2065.35	1358.58
P297_161.132631650721	3539.00	2142.09	3399.18	3948.64	4189.75	3937.43	4588.18	3841.14	2829.57	6002.44	4564.38	3425.36	1938.93	2735.81	3379.40	3891.76	2181.89	3473.25	1967.52	3868.97	3702.12	3872.13	3050.11	1892.51	1943.75	2540.38	3066.23	3590.48	1646.83	2573.85	3054.30	3466.87
P298_190.049539760717	24577.57	38879.37	25332.83	12197.92	16087.18	8193.71	1964.10	1708.26	12812.25	29256.63	5359.74	8850.37	12105.33	25809.72	29658.64	19772.69	7925.59	1592.32	6274.29	11979.31	1693.09	2147.99	24410.60	88198.40	10769.09	8225.75	9216.42	3277.95	2781.45	3478.70	1654.78	16281.62
P299_246.937841812789	3529.13	2256.35	19334.34	19908.37	2739.33	21084.46	19773.65	1851.10	2001.51	4797.80	3879.73	20123.31	22510.03	1920.64	2513.12	20032.93	21126.69	1587.11	2268.07	19670.43	1698.36	1937.49	1788.06	2805.49	1999.57	849.68	2950.69	18854.88	2147.72	2521.98	1252.34	3169.68
P300_249.185160591234	3034.36	5516.90	8408.99	10275.74	6934.35	5357.86	3948.00	6056.96	3867.26	4070.44	6659.65	4420.26	8509.24	3885.92	4108.88	3533.12	5382.75	5379.31	6975.21	7940.78	6407.05	4513.84	4939.59	9766.64	8975.32	4265.66	10145.32	14752.88	12161.38	7107.28	4927.59	6660.14
P301_296.25862889753	897.14	1326.68	1534.49	1028.60	1231.17	1099.85	760.76	1298.60	625.06	790.93	1105.62	596.82	1022.25	654.93	801.61	838.66	773.00	1221.48	874.94	2013.22	2007.18	1377.16	1087.67	1775.99	1795.27	1158.93	1206.56	1576.35	1018.68	1078.84	1477.73	718.04
P302_301.274011132848	5058.06	1318.37	1410.59	2366.43	1691.20	2121.10	5018.51	3018.61	3642.82	1457.64	4003.30	3035.08	4874.46	3142.56	1704.70	2122.86	4292.10	3874.79	2393.25	5025.63	1424.24	2508.02	1753.17	6825.14	10342.80	5051.64	15031.76	2272.21	5290.10	5775.34	10142.49	2218.62
P303_341.266781920042	32607.69	22849.84	23884.27	17151.03	26051.58	23378.80	32551.91	1334.94	34389.11	34729.37	23841.16	18302.84	7276.07	25282.82	30552.65	23302.00	16607.27	885.82	17248.34	22834.57	712.67	13815.22	27747.50	4531.90	16772.73	30982.42	17267.39	30221.50	9901.93	29616.34	909.87	20939.06
P304_369.240103046643	6803.88	5998.68	6415.31	6272.45	5904.17	5821.50	5623.83	6588.06	4412.34	5116.23	6137.40	6202.31	6432.96	5671.95	5592.37	4780.20	6287.51	7046.85	6728.04	6640.50	5522.31	6638.96	6145.30	6366.13	7326.95	6367.02	6028.20	7163.83	5564.05	6506.59	6856.66	5598.49
P305_381.351291312305	3258.38	2093.90	2069.15	1337.54	1065.37	1553.47	3279.59	2728.37	2530.10	1250.94	1270.97	1208.28	3081.72	1269.81	1388.04	1088.87	4348.01	1735.16	1925.80	5029.74	2046.78	1716.74	2022.74	1881.55	4846.53	3364.52	4446.29	1635.96	3125.58	2224.36	2520.76	2050.66
P306_382.343478503694	2795.88	6766.11	3269.96	3977.19	3173.40	3792.35	3171.30	5502.58	3330.88	1291.30	4949.59	3432.58	4181.07	3695.64	3243.96	3283.84	3982.27	3515.30	3672.64	6120.51	7403.61	4115.78	4349.84	4160.18	3060.18	4426.67	6428.53	5100.65	3564.07	4090.90	4730.02	4154.23
P307_387.253087474174	40528.12	22989.43	12952.97	13124.57	7552.60	11719.10	6262.51	8540.11	4836.73	7139.21	8216.58	6585.38	13979.53	6671.89	5246.04	5063.79	14343.85	12963.11	25673.25	40832.51	8243.58	8623.93	29555.04	59611.14	35330.71	4434.55	9527.42	56817.48	37638.82	6687.09	6386.62	25870.53
P308_395.32214651314	1117.34	1641.00	925.05	814.35	826.49	896.64	1080.86	950.80	645.24	753.59	788.18	787.17	2251.69	1304.89	1025.45	737.91	1506.59	1515.69	889.86	1475.86	1459.84	953.79	1290.99	1232.68	2402.42	1014.39	1737.88	610.57	1378.76	1023.68	1068.76	1198.06
P309_395.387823654622	6639.71	6196.10	7175.75	7074.50	6677.79	6161.73	6285.62	6098.43	6478.75	6755.49	6451.19	5922.44	6343.87	6255.43	5449.75	9866.89	4912.76	7125.93	4768.84	5930.11	5842.78	4681.11	5423.64	7199.57	6242.27	6701.96	6494.04	5310.65	5647.59	6223.93	6060.38	5617.77
P310_410.373539011117	906.42	7988.48	6263.16	5516.43	2723.42	2981.03	4682.27	4888.35	5708.45	4986.60	3867.42	1950.57	10546.51	4663.91	5281.98	4607.00	2916.94	8111.17	6456.49	9420.27	8207.68	3920.37	8418.12	12297.32	6769.73	7446.71	14020.33	5618.69	9278.38	2579.99	2288.83	9173.07
P311_424.304265107384	1332.74	4938.55	1559.24	3007.47	2926.81	2048.79	1188.56	2298.39	2705.77	1582.96	1565.18	1650.39	2277.27	2218.69	2454.84	3047.27	2407.81	4225.15	3314.05	3273.59	2604.51	3542.61	3157.94	1454.25	3005.92	2483.60	7115.77	3043.85	2136.01	2082.09	2128.96	3204.61
P312_514.394209365422	1252.14	1684.34	1647.06	1466.49	1682.85	1602.86	1634.07	2197.73	1236.50	618.55	638.55	1133.81	1254.08	974.53	765.94	873.56	1089.74	2334.14	1992.35	1722.84	1639.10	1454.50	1570.90	1699.08	1882.63	1254.59	3213.59	1857.63	1162.23	1796.94	1556.02	994.88
P313_527.522603591684	5291.25	11139.78	28820.08	6239.29	12436.04	15005.30	9623.38	11077.19	9585.32	8314.94	11194.83	4743.84	21855.38	16595.99	9444.85	6307.77	7704.06	5228.33	7723.33	6779.28	2508.59	4737.24	3690.51	31888.44	8778.22	10293.07	8288.34	9534.24	3602.90	4599.61	6514.19	13015.29
P314_536.3820780131	4819.05	4200.23	1724.02	4285.86	5127.88	3673.24	3136.76	4942.75	2481.96	2578.16	2935.69	4113.88	5197.40	2985.38	3101.40	3002.99	3260.60	5298.29	4892.00	4185.77	5457.50	3748.67	3040.98	26355.22	9243.98	2661.84	5984.54	5757.54	4984.97	3938.74	4441.21	3618.29
P315_598.182982046564	747.39	1814.83	887.16	1046.63	284.72	1978.79	3494.25	2457.48	1736.72	3105.98	1417.31	3063.67	1175.68	527.29	170.14	206.27	564.51	1404.44	726.26	772.49	1392.67	213.81	1146.25	1567.50	52.72	355.80	532.80	464.46	313.38	127.03	632.41	742.27
P316_623.396548615367	4450.57	1955.33	2848.37	2687.54	1919.55	2526.45	2379.73	4284.07	2226.30	3711.81	1708.98	1729.30	2480.57	1946.16	2180.20	1872.66	3287.84	3250.05	1664.02	4819.77	2818.23	4537.51	2305.16	2702.18	5656.50	2556.00	32326.62	7828.87	2826.99	3215.67	3762.95	1619.12
P317_632.402305328249	4540.61	2521.47	3045.22	3039.21	2834.59	3193.29	4381.43	3519.88	5274.16	1968.71	3074.38	3303.36	2844.95	4962.77	3794.70	3591.41	5948.70	3310.90	2475.07	9229.30	3885.04	2143.19	2724.01	3327.61	11064.61	4084.71	7525.36	4542.44	6072.43	5409.86	6675.21	7528.78
P318_655.525622750449	4106.81	8716.26	5981.79	2968.59	4101.04	2009.14	2475.80	3204.67	3114.90	3543.85	9947.55	7205.94	6502.66	3667.88	2208.92	2488.16	1000.64	2077.95	1868.92	2186.44	3695.43	2080.61	2444.73	3910.29	2893.10	6039.93	9466.79	1947.07	3113.32	2723.42	2145.98	2582.09
P319_662.412404476378	2366.25	2076.67	2935.39	2370.83	2649.04	3539.20	3689.50	3363.89	4231.00	1981.56	2848.85	1681.99	3454.16	1717.00	2380.31	2605.38	4066.55	3081.84	1741.59	5350.52	2760.40	3224.80	2464.31	2304.56	7901.43	3780.34	6411.45	3120.73	3731.70	3497.19	4321.23	3341.20
P320_679.447296514534	11519.60	12042.76	9464.76	10502.73	10099.36	8366.63	10074.95	12419.10	13617.67	10479.74	9721.99	10027.15	12910.88	9982.79	10961.15	6549.32	8957.85	9625.02	8230.83	9678.35	8952.18	9010.93	9861.95	11252.95	10499.63	10490.90	10042.74	9532.69	9916.34	8533.95	7291.31	10057.63
P321_718.530932120288	55650.89	179995.68	51354.19	96481.63	110267.92	70891.90	44603.09	94093.50	69665.44	65402.33	92085.50	94143.96	96648.67	50060.63	57254.97	42920.64	43421.58	124596.84	169181.50	102018.01	179170.14	70162.53	96866.74	77190.63	163622.70	58825.94	326291.84	139920.29	92136.93	59901.75	99487.24	137017.09
P322_733.550341833576	8026.95	19140.90	10536.91	11371.80	21630.82	10907.45	6566.80	20545.91	5382.04	6773.83	11735.68	11235.70	14086.15	3998.69	10831.98	5948.53	7610.96	13168.37	14409.43	16254.41	23664.68	14259.35	11140.41	15337.37	21170.37	5805.81	15207.47	29270.33	19008.94	12398.64	11947.33	11705.49
P323_736.542108608516	15076.29	9013.09	9229.06	8109.73	15692.72	9577.94	9461.71	13775.57	16066.79	673.00	7686.70	9333.31	13358.28	7857.76	11007.08	8546.75	8707.91	10468.28	8705.93	8835.97	7598.99	4777.19	10584.43	7017.91	6053.20	9606.88	8385.07	7672.66	9151.18	6830.67	5676.41	9066.47
P324_855.544510299492	2178.54	5130.18	1569.61	2180.11	1732.70	1919.46	1392.30	2946.12	1159.78	1658.92	1486.69	3143.22	2050.65	1043.22	1127.58	2844.84	1551.00	3983.81	4165.80	2744.35	4111.02	1345.68	3054.45	2450.86	6241.46	1463.42	7590.43	4472.24	2678.50	1714.00	2328.31	3389.07
P325_707.207539991558	207.29	69.31	34.77	117.16	234.52	221.51	84.82	430.10	0.00	101.23	1334.53	431.07	116.99	49.50	275.35	160.28	897.78	0.00	316.50	1265.88	2753.58	59.86	213.22	81.69	2740.25	831.02	2313.06	4992.35	2711.42	626.85	2531.04	0.00
P326_124.964667029678	21766.47	24263.65	28412.30	27214.16	25044.55	30681.73	30703.81	1012.92	25965.02	27607.02	31115.30	25152.04	33212.27	29294.27	22730.11	27657.40	31348.34	775.10	22486.57	24994.50	910.97	21593.22	26485.52	23407.11	21919.29	22746.11	28112.94	23463.59	22704.37	22502.58	955.76	31395.70
P327_174.130531230836	2176.60	5384.94	3302.45	9080.78	7403.34	4840.02	3359.48	5438.23	3897.80	4780.82	2578.63	3693.87	7339.14	4235.43	7015.55	5216.81	6965.28	5749.02	18323.92	7616.67	14765.15	8504.91	4621.44	7181.79	5353.62	3905.83	6839.72	22167.39	5900.21	4517.61	4170.33	5975.91
P328_261.000883596521	1225.50	928.86	1021.62	1530.82	1564.08	1639.41	778.05	318.21	898.59	777.94	1079.04	1860.45	1609.92	1464.40	1770.60	1676.83	922.20	201.81	1274.88	874.79	378.66	1344.80	881.86	795.29	1614.32	697.47	652.81	1610.88	834.01	933.96	270.18	990.66
P329_263.237000986542	12762.84	15302.78	8505.81	12666.46	11493.22	8766.85	8972.71	19884.42	7398.66	7701.87	12657.95	9693.58	20001.66	10806.87	6126.06	7967.84	8394.64	15164.46	13488.91	25760.45	17130.03	8320.95	8996.35	15489.27	26203.68	12860.76	30195.86	24864.94	12874.93	11506.90	12134.89	10058.61
P330_303.801955885884	2754.06	2882.48	2937.30	2091.56	1577.05	1906.54	2514.97	38.48	2128.55	1508.35	940.73	2649.50	2475.14	2381.63	2694.62	2516.05	1596.85	33.00	2132.35	862.20	10.46	1175.67	1196.70	2622.01	1664.63	2048.35	2716.78	1192.45	1895.84	2343.92	0.00	2282.43
P331_313.27403522534	12234.12	6507.95	9358.53	10450.00	10338.04	11871.92	16768.39	7306.27	12037.95	13873.46	11462.58	29487.18	26937.31	18847.42	9179.78	12290.66	8332.27	6731.74	4412.12	14220.41	6077.36	13190.12	9552.05	4725.22	8570.98	9625.72	16635.27	9168.86	9775.57	13638.21	7793.75	7361.22
P332_321.240426353605	16700.93	7500.36	5293.26	12681.40	6976.94	7541.78	8616.65	14934.26	11613.23	4464.20	4138.64	3570.29	4318.68	4281.77	6625.00	10652.10	11475.29	6910.23	6040.83	19707.93	5883.84	15017.19	4467.20	8218.40	21590.50	8833.34	14217.44	9316.86	18399.03	11860.87	15260.76	13433.68
P333_366.779675707894	254.21	1449.25	162.96	391.34	628.62	294.31	138.45	548.48	309.82	165.97	662.83	488.81	568.25	276.24	317.43	255.72	306.38	682.11	699.75	604.15	1133.40	142.20	583.71	559.54	1109.53	488.07	2002.34	796.09	484.16	230.82	567.78	1188.09
P334_368.353390026146	211.04	2044.96	1088.48	318.29	718.16	414.31	485.61	495.56	561.89	748.18	664.67	340.12	2170.87	559.64	722.50	1797.30	365.96	2075.95	1423.06	544.19	1947.43	3433.31	3529.31	2866.65	425.68	1116.96	801.86	1494.26	1640.93	692.50	663.54	2201.89
P335_389.341319529187	1941.97	3290.62	1636.95	2116.21	659.61	3992.15	2920.53	1519.57	2477.73	2388.35	1503.13	2864.34	2447.65	2280.68	2643.36	2747.32	3166.43	3989.69	2075.72	4142.32	3531.72	2798.67	2954.28	4389.14	4361.49	2221.36	2587.72	929.48	2671.53	2519.78	2775.52	3179.71
P336_403.32015814788	2430.17	2866.58	3092.55	2934.84	2577.17	3997.03	3274.01	2835.50	2733.28	2454.81	2219.19	2747.12	3014.80	2010.89	1813.63	2100.99	3684.95	3025.89	2902.34	5749.60	2418.36	3350.89	2590.80	3418.61	7509.46	1884.42	5702.19	3322.54	3321.61	2536.65	3583.56	2714.15
P337_411.233107203833	3499.32	3531.06	3841.65	4474.51	4128.10	3790.09	3267.74	4054.39	3590.29	4003.86	6811.37	3527.07	4119.09	3408.08	3650.77	3528.63	3137.13	3298.73	3744.57	2744.55	2439.10	2842.40	3281.42	4776.77	6657.85	2983.55	5812.83	2963.20	2948.82	3153.27	2786.22	4175.32
P338_425.809614811903	700.37	4844.24	1281.93	1118.78	3304.06	1413.92	536.85	2488.75	1987.61	1699.22	1580.16	1971.58	1508.26	1028.85	1262.18	744.83	635.93	4421.75	4877.42	2058.25	3775.74	1755.98	2447.51	1384.66	4939.62	983.47	11793.86	3588.95	2152.64	1251.06	2099.88	3358.64
P339_434.824315650007	963.16	8280.66	2470.72	2030.78	4454.87	1921.64	1392.39	3495.50	3740.22	1645.28	3124.41	4316.40	2107.50	2023.47	2458.77	1466.16	1330.20	7966.62	8258.14	3651.07	5710.75	3045.42	3577.25	2332.56	9352.92	2229.13	17901.06	5037.40	3758.73	1743.99	3496.18	5690.38
P340_443.350131826484	7484.61	8958.07	5739.80	5150.52	6301.56	22430.04	6370.77	7962.17	4498.17	6550.26	8274.03	5792.16	11399.16	6612.36	5172.04	3933.00	7071.24	5860.33	8882.26	20185.99	8378.78	7047.62	9283.83	9552.69	19184.62	6400.43	128051.53	9461.19	8797.80	6262.67	7049.34	7142.15
P341_456.355374694104	4956.03	3254.54	3083.93	10341.32	3275.14	4018.03	5009.00	5195.57	2718.81	2357.78	4666.53	2249.71	3053.74	4307.85	2629.25	3518.35	7266.68	2366.06	31143.78	5311.69	3291.34	3405.36	3069.17	28936.86	6885.47	4421.02	4479.59	3437.48	10696.04	6870.24	4136.24	10668.93
P342_477.407130433148	1547.51	1317.94	1574.63	1296.49	1242.55	1247.36	1463.67	1614.65	1972.01	1433.78	1367.15	1045.19	1142.19	1166.93	1091.24	1298.97	1266.77	1228.76	4093.71	1111.68	960.89	939.04	940.42	5234.87	1217.86	1220.88	1078.14	1107.46	1110.50	916.38	1500.07	999.06
P343_521.474940595059	1052.64	1292.60	763.51	1909.78	1220.16	1288.98	1065.83	2699.02	1113.17	1467.29	10421.70	3351.07	9582.09	3686.77	762.62	788.26	1119.95	607.53	686.50	1421.48	561.60	523.32	456.78	487.20	4161.78	1271.17	1865.55	1332.61	1125.49	782.14	808.03	819.30
P344_541.538524143859	1106.46	2736.17	9982.25	1230.85	4341.03	4595.06	2577.40	1742.33	3843.21	4419.42	2834.05	1839.93	6510.94	5132.76	3033.98	724.64	2034.33	1819.84	1700.60	1221.36	748.96	1512.92	743.04	10958.02	2029.00	2556.16	986.50	2209.46	1303.11	1375.44	1430.84	3836.48
P345_555.392532326851	2302.16	2879.88	3080.48	2165.92	2301.68	2813.85	2574.97	3081.62	2336.10	2542.69	2970.95	3351.58	2754.79	3100.12	2613.85	2480.08	3162.30	3499.21	3242.40	2892.31	2906.93	2744.54	2417.46	3001.17	3259.94	3008.22	2919.24	2914.23	3439.59	2917.33	3325.62	2419.73
P346_569.425818665826	17208.24	30139.62	11088.60	22016.17	23682.80	18141.29	10705.68	19025.92	13107.79	13148.14	17249.94	17324.79	17920.15	7694.47	9932.94	10881.36	11158.48	18822.53	26982.91	21853.18	40183.84	14962.91	17793.42	22153.81	25611.54	12717.84	48360.14	29248.36	19732.91	13021.00	18446.17	22288.48
P347_578.374639599625	3223.41	4100.82	4245.80	5153.86	5273.15	6236.26	4869.44	4472.06	3260.44	4156.38	4058.14	3923.55	4550.67	4085.80	3319.43	3856.63	5477.36	4215.33	5744.62	4060.19	5497.24	4391.02	5445.48	4835.26	5273.42	4591.19	5890.59	2719.28	4760.27	4645.62	4290.24	5219.55
P348_600.411297634307	6208.95	5333.06	3715.55	4826.74	3202.23	4020.19	6213.31	5092.87	5066.38	6015.26	3606.05	2624.33	4723.71	4673.45	3458.78	4157.67	5186.35	5108.46	9927.41	4096.38	4795.01	7828.54	3834.57	10034.48	7724.55	4766.36	53021.38	9172.37	5903.89	4285.71	4678.12	4908.45
P349_601.388863358087	17868.08	5450.51	7335.96	6132.71	4806.32	9471.76	16654.81	16590.74	15149.32	7064.07	5546.31	4647.27	17901.14	8642.33	6645.73	6113.72	19984.71	5426.91	42093.32	32467.70	5209.89	10656.88	4493.22	66093.52	43479.88	11610.67	34268.11	10924.67	19577.00	14070.91	14831.64	18710.01
P350_615.457284054395	3205.92	8790.67	4456.87	5903.93	9735.26	3427.44	2728.96	10420.43	4581.37	2898.72	6218.11	6462.94	5685.10	2651.31	7203.35	2724.93	3600.28	6880.94	7914.19	4890.23	9198.24	8170.82	4972.30	5138.41	10889.77	5924.33	8764.64	14100.03	12261.44	5765.42	6934.98	7585.78
P351_616.462720598562	1383.86	1700.96	862.39	1515.36	2019.68	1089.18	1197.06	2885.27	1527.59	1473.65	729.38	1219.26	1854.98	1013.03	758.22	1085.77	1014.49	2508.74	2102.77	1456.55	2769.29	2313.73	2458.51	1952.37	2504.83	1112.82	2321.49	1494.09	1736.49	1396.01	1745.79	1022.09
P352_636.439119854107	6092.55	12078.84	5545.06	7551.68	7572.79	6702.80	4465.31	4454.21	3896.23	5711.03	4918.84	5994.59	6463.58	2398.82	4502.35	3232.33	6326.03	12578.08	9388.95	6923.01	13612.39	5310.77	6183.81	5384.31	8183.42	2659.47	15568.76	9651.91	7446.22	4656.75	6667.80	7366.03
P353_659.455894252209	3432.08	3619.46	3144.36	2983.60	3004.08	3806.59	3853.79	5761.26	2885.29	2146.08	3530.88	2700.65	3346.82	2859.05	2370.42	2356.47	3211.30	4142.70	3179.97	4495.63	4738.13	3116.72	2196.24	3767.82	8487.63	2703.64	4264.33	4017.25	4214.25	3756.14	3277.52	4133.34
P354_764.562652196041	2995.28	13395.34	3382.47	6428.20	7675.23	3990.31	1589.11	6026.63	3266.26	3848.32	4956.79	6240.72	5622.30	3331.60	4311.92	2893.41	1781.12	9796.77	11788.68	7027.15	12413.92	5186.28	5644.16	5225.31	11812.35	2902.99	25465.45	8624.89	5920.52	4251.61	6446.47	8970.27
P355_833.491139388748	1180.15	2239.82	1677.76	1505.36	2057.32	975.27	1234.37	3005.65	1040.67	1138.08	1568.76	1498.38	1142.20	800.25	1515.50	891.32	1573.81	1624.54	1127.39	1635.88	3049.15	1667.95	1703.46	3593.15	2140.51	1150.22	1299.77	2403.21	2072.19	1320.94	1607.32	2027.48
P356_123.095664309873	18594.48	18530.94	15549.80	19309.36	17856.77	8725.00	15796.32	1515.74	17129.44	20386.22	24116.37	6952.73	19521.25	13396.94	19856.48	21280.99	14094.26	1197.48	18866.18	17406.76	1313.05	18208.27	16651.06	12906.74	23315.54	7861.60	12636.38	11145.42	7265.98	15046.23	1141.67	12938.41
P357_123.966219060581	5675.37	5963.37	6118.68	5060.27	5329.56	5525.30	4751.05	501.74	5287.09	5105.57	5620.82	4829.21	5174.01	5257.99	5588.99	5761.41	5341.52	528.36	4935.72	5604.73	452.47	5470.59	4552.31	4899.15	5091.59	4235.62	5145.05	5444.15	5198.89	5133.42	490.41	4884.65
P358_285.17020085614	6887.69	6768.99	7773.45	8701.91	5983.62	7228.36	6422.73	5350.47	5128.20	3870.12	4867.68	3744.27	7004.55	4898.25	4428.15	4628.98	7187.84	7275.34	5713.23	8719.60	6997.00	9216.06	6450.78	10046.12	8861.64	5450.39	6794.20	4879.35	6570.89	6191.32	7319.41	5351.43
P359_313.16600639034	8528.11	10517.68	9254.77	9301.62	9344.79	4654.07	7751.40	9072.74	9082.41	4102.50	5715.72	9133.81	8868.70	8543.92	8016.14	8058.83	9727.16	7178.48	9573.15	10564.26	8042.16	8455.86	8309.48	8495.62	13905.62	9471.55	9348.06	9379.58	9329.97	8607.04	12338.09	9854.16
P360_334.914651497948	37175.54	21561.06	19081.09	23275.24	20291.79	23840.99	37760.72	686.57	28110.80	35245.61	29021.99	18461.24	3411.47	28697.99	26559.61	30544.59	13337.09	1542.68	11563.30	29172.24	549.52	23281.43	29460.74	5206.64	10693.54	20361.32	12544.95	15771.50	24365.60	21234.33	1073.03	23563.45
P361_376.306031134481	15834.47	17317.79	17341.04	10198.09	5057.37	8014.57	32403.14	15590.55	14499.42	9788.07	10743.83	6700.30	19099.02	12344.31	15936.28	17782.98	17826.52	4121.03	2147.61	49417.29	26146.72	31263.97	21509.51	3611.24	58394.58	32278.95	43197.54	20735.30	23329.34	19167.54	85926.88	9337.27
P362_395.799150362782	1469.84	6773.96	1175.63	2865.49	3646.75	2122.33	1234.38	3017.79	1908.07	2235.13	2187.77	2389.11	2560.41	1807.96	1153.85	1025.07	1461.22	3390.05	5279.76	3194.26	6482.95	1999.34	3375.62	3034.27	4404.17	1598.80	9624.95	5244.52	2374.28	858.51	3431.11	3436.69
P363_402.900873492714	31722.88	14800.46	16505.65	9234.52	7040.05	17822.56	32198.34	276.52	24983.48	32385.95	16164.68	7954.60	13438.18	25513.21	23484.63	20904.74	9543.12	328.59	5896.03	20949.47	372.38	14269.88	12156.85	6071.57	5769.38	19877.63	7915.76	15645.69	19555.93	17903.81	295.38	15963.11
P364_426.312470696462	2315.70	5049.63	3832.26	2239.57	3466.92	3195.40	3157.39	3265.99	3553.30	1699.17	2795.03	2741.39	1033.95	2892.37	3045.25	873.20	2795.27	4532.73	5168.48	2849.82	4049.19	4074.09	3740.97	4573.56	3871.75	2643.63	8284.31	3623.23	2185.58	3096.64	2638.00	3966.02
P365_426.827396942746	4492.34	5835.22	2328.69	5186.50	10276.95	4912.82	3240.68	9840.43	2141.40	3155.54	5451.67	4751.87	5604.45	2064.09	4730.11	2275.48	2707.08	4954.59	8729.96	5078.98	12465.38	7021.91	4168.30	7017.90	10997.91	2849.47	7323.95	16176.58	8876.48	5865.92	7332.53	3537.27
P366_441.372837785175	2038.35	613.59	513.96	268.99	460.83	439.77	490.58	825.84	684.54	418.59	532.78	487.42	1254.03	542.48	1873.68	1911.87	2483.49	780.89	633.03	785.25	450.21	2829.38	394.86	1199.21	754.55	552.51	841.22	2919.90	1852.05	1871.93	2131.91	2291.17
P367_456.355732229932	5276.86	3795.85	2808.92	5595.08	2957.08	4210.99	4409.93	5450.74	5725.50	4319.48	3176.54	3580.43	4567.47	2442.47	2719.05	3881.48	7059.22	2431.40	4333.84	10443.23	3342.66	4434.54	3010.41	4056.55	12908.11	5854.27	11589.59	5859.22	7030.00	3960.04	4851.20	7329.17
P368_466.31575000092	5346.95	5238.44	10106.22	19741.61	8883.33	4998.93	11484.60	44.55	13501.32	8465.51	6859.37	4891.80	4462.18	8440.17	5308.56	9118.62	4402.28	18.98	10221.92	8324.81	61.62	7566.28	6854.23	6125.33	5389.27	2464.39	8923.32	4510.47	4034.14	4631.64	31.66	2666.54
P369_471.350904070845	6428.38	8359.73	5436.19	5870.51	5271.82	4448.97	8782.57	8824.04	7028.83	5814.18	3567.19	5955.97	7508.87	5205.86	4241.84	4847.37	8590.48	5365.21	7539.73	9865.90	5344.39	6047.55	3281.49	6898.80	10073.67	6724.67	19360.34	7594.07	9311.58	7322.47	6094.51	11798.12
P370_473.223312872223	3694.48	2433.14	1902.71	4929.50	4109.23	5590.86	2017.98	2268.58	1663.16	2620.59	2307.81	2346.34	5386.67	2208.69	1154.68	1613.01	1625.66	3049.47	984.00	2683.79	2191.65	1655.80	1985.27	2140.97	3396.57	1388.14	845.58	3996.70	1424.48	763.85	1524.95	1907.38
P371_522.415046227518	1475.03	2325.99	1438.11	1829.78	1272.12	1540.58	1808.72	2549.10	1164.90	921.10	878.17	866.41	1667.93	1419.43	929.14	941.59	1613.73	2504.08	1441.30	2136.17	2201.23	1897.43	1410.67	1457.99	4005.26	1268.88	1909.81	1389.60	1957.04	1601.62	2209.17	1639.04
P372_522.434969172176	978.27	2297.50	2330.27	1851.12	750.78	1795.17	1914.80	27555.75	5517.58	4133.68	5021.81	4611.16	4904.29	1007.14	895.25	618.60	870.72	1851.15	567.75	809.82	1042.28	823.08	1241.89	8288.18	1623.62	1061.52	1755.66	976.69	1247.08	1041.97	705.99	902.48
P373_540.446925248234	7237.43	12131.20	5509.46	8958.80	8987.28	7313.81	5404.23	11284.95	5574.80	5785.80	8618.64	6284.84	7990.26	6264.89	5072.59	6322.10	6777.07	6615.52	10519.97	9911.98	14512.83	6828.70	9341.94	10543.46	11300.57	6514.81	12800.26	13995.67	8281.40	6120.87	7039.27	8535.94
P374_557.445197707601	64623.60	74330.55	40803.00	49027.01	73868.00	48571.90	30039.99	84902.13	25562.72	36208.09	52219.69	44894.25	48852.19	26682.78	35743.56	26837.26	36351.86	55361.90	53149.88	54056.02	94465.11	51266.55	59849.01	82913.93	65997.60	30948.22	74430.39	106212.94	76401.46	44948.97	49925.72	45647.52
P375_586.438771101252	952.94	1196.29	1242.63	3149.42	1228.98	1147.27	1202.13	4864.75	1246.63	1190.53	1054.05	2869.10	1226.29	1280.13	1026.86	2440.72	1347.37	819.65	1536.19	988.40	1028.82	846.66	1049.72	1465.22	1535.10	1341.33	1008.90	1059.37	990.45	898.34	916.59	940.89
P376_609.270944514451	1399.48	1876.51	1999.08	2295.23	1771.72	2058.09	2684.07	3772.03	3144.42	1464.31	1410.16	1529.91	2410.56	1276.66	2235.36	2554.49	2541.81	1830.71	3741.73	3817.01	2324.54	2638.67	2586.12	7814.85	4408.09	1704.37	2948.14	2068.20	2561.62	2043.23	1673.86	3029.18
P377_614.430177241174	1017.75	1388.91	1572.84	1009.26	788.92	1071.56	1263.30	1119.89	1420.81	1597.74	842.47	927.84	1791.79	1055.13	795.24	651.55	659.42	1148.36	6212.40	658.69	799.61	807.56	788.04	11851.38	1046.74	861.48	755.74	652.10	809.00	735.91	787.14	785.93
P378_622.407484190502	3082.00	2586.59	1974.76	2711.91	2821.26	2118.73	4224.22	6516.34	4220.98	1999.42	1682.51	2193.13	3842.10	2271.31	1420.96	3885.50	5531.52	2050.36	2216.95	9177.59	3351.70	4337.67	1981.98	2739.92	9395.36	3623.45	8535.01	3727.28	5379.02	3436.09	6931.09	3825.06
P379_627.467457488929	11011.68	23658.15	9017.15	15311.81	17844.74	10334.85	6020.54	14773.93	8473.99	9739.66	13544.88	10368.61	13467.38	6361.54	8467.34	7861.99	9972.39	12194.06	19208.59	15541.78	27377.20	10205.49	12762.11	14729.81	18096.91	9588.85	33178.92	22789.32	14811.84	9379.06	12879.89	15454.90
P380_632.484865402625	10785.09	24195.08	7617.96	16101.28	17564.65	12998.84	7074.28	15036.80	10037.41	9530.41	13661.78	12846.68	14947.62	6785.52	8809.71	7168.16	9280.69	15951.77	20805.09	16162.22	30958.84	11698.67	12083.40	13432.91	20240.88	9379.11	39189.15	21830.95	13726.83	10504.43	15226.76	17623.56
P381_645.497662116568	21270.38	39437.34	21424.05	24277.82	41254.37	24929.29	14477.36	60384.80	14487.39	17066.71	24509.71	23037.34	24652.05	9554.36	21154.69	18149.15	19281.91	24028.96	42416.39	33557.01	51201.43	30496.88	21772.86	32140.20	49160.33	13298.12	30018.69	61876.55	49810.78	25840.37	29102.01	23524.39
P382_658.486197919971	4158.45	6452.70	4302.23	5140.81	5842.98	5214.41	2033.22	9411.21	2529.58	2705.55	9129.42	3401.95	5840.34	2436.53	2988.15	3192.98	4214.61	6449.41	9806.97	5486.91	33675.21	2840.15	5006.68	3635.27	10211.40	3593.18	14385.97	5862.88	12131.67	4419.40	4359.77	16241.46
P383_681.467816881794	970.27	2733.60	1242.14	1916.03	1167.01	1858.14	1118.96	1719.50	930.16	638.89	1270.56	923.47	1460.07	763.44	899.53	1085.24	1058.60	2516.42	2332.32	1538.96	4128.52	1299.41	1224.99	1112.94	1737.13	1394.39	3195.84	2810.15	2700.79	756.42	1707.92	1377.52
P384_685.509025280761	9189.31	18745.52	5045.89	11989.64	11183.45	8459.26	6313.37	10043.42	8849.26	7824.88	10269.41	8932.72	11566.42	6193.87	6010.59	5449.15	5656.02	11442.08	15461.38	11227.38	20610.82	7626.29	9342.13	13326.82	16718.38	6946.73	23426.86	16884.41	10158.56	6436.93	12866.33	12713.72
P385_811.518210940616	888.26	973.23	912.90	799.09	555.15	1061.58	738.57	553.29	774.57	1070.45	794.94	559.17	1007.80	507.38	1028.10	1076.95	295.39	251.11	412.33	701.27	543.93	92.00	554.52	904.51	759.19	823.43	1195.31	1344.56	759.24	582.15	381.27	361.86
P386_715.478501453519	7236.69	11656.93	17125.41	3503.61	9411.16	6713.42	2202.50	0.00	4130.56	1039.82	2274.81	6298.76	1145.46	1267.22	10690.29	8816.60	5062.74	0.00	1409.13	1260.52	0.00	4995.47	4852.51	1192.03	1927.76	1243.52	2191.51	3868.09	811.26	8081.57	0.00	2274.28
P387_803.832934533724	188.33	21.12	234.83	540.28	84.01	862.52	1959.04	1141.41	3767.78	20.64	114.55	669.75	592.64	369.38	121.52	103.24	0.00	209.04	41.48	4751.62	115.55	0.00	0.00	0.00	11605.14	338.96	1063.38	0.00	0.00	63.19	23.92	0.00
P388_151.075526913075	3095.71	3049.92	3199.14	3062.93	3469.21	2903.25	3107.26	3724.25	2676.14	2744.25	4248.73	2813.30	2809.91	3204.46	2640.08	1837.03	3203.17	3066.13	2941.41	3418.64	1562.38	3067.34	1422.86	1751.52	1317.93	2345.98	1650.31	2197.32	2787.92	2827.58	897.04	3065.46
P389_230.86814654677	3966.48	3226.35	16903.08	3684.75	15341.33	18734.92	3447.78	2437.99	4862.42	4375.25	4636.67	12255.06	3348.29	3688.29	4087.50	4484.87	4137.83	2109.92	3344.24	2688.90	2470.23	2905.68	2803.41	3852.16	12319.01	3488.77	17626.80	3932.42	3833.48	3652.21	1754.71	3443.20
P390_251.236927881576	1992.30	26953.57	26274.15	28151.24	26518.61	26587.68	29553.74	26308.48	1881.66	25120.18	25134.12	24881.01	2285.56	25830.14	27342.62	27788.05	24081.83	1683.72	24711.42	3970.64	3173.93	2441.17	25327.58	25989.55	7106.86	23428.70	2409.34	1738.28	25923.82	27473.16	26693.65	24680.71
P391_283.224730238767	9392.02	9054.04	8223.39	7613.85	8011.84	9250.39	8153.15	8916.38	11110.61	6802.09	6084.60	8403.57	16270.34	6989.68	8135.38	14931.74	8086.53	7803.95	8355.69	8011.44	8113.98	7633.80	7304.13	7399.96	7996.82	7036.81	8089.63	8339.24	7521.28	8028.78	7739.63	7612.28
P392_301.293389818275	1580.35	2182.52	1279.80	2185.52	2591.31	2409.73	1185.24	1841.49	1011.64	966.15	6648.17	2003.11	4173.32	1742.34	1558.41	1857.43	1284.46	2437.45	1431.80	4427.54	3008.83	2951.23	1110.39	1994.29	4279.22	3035.23	8641.16	2499.88	3254.53	2241.70	2657.86	2265.73
P393_355.152653981824	21110.36	45618.01	9867.26	27675.45	26645.17	51869.28	28432.55	8365.73	30134.25	17290.15	19252.79	22360.45	11099.49	29300.31	47093.27	29592.40	12775.88	12466.52	24336.06	38626.72	10218.70	28847.59	11118.61	12871.14	2606.71	7667.99	6149.81	13499.13	13321.44	27351.18	11198.85	29051.89
P394_377.229431276453	5901.24	7094.76	6498.09	6514.16	6764.16	6580.54	7793.47	20686.90	6584.24	5218.57	6612.92	5910.47	6424.91	5884.98	6339.44	5778.52	6525.43	27571.07	5700.42	6689.17	26881.18	7457.93	12664.46	7098.89	9581.07	5665.33	11058.48	6292.62	8958.40	6393.91	23615.58	9153.80
P395_387.253278684924	119326.57	182807.42	77570.49	65699.54	42527.76	41578.03	14761.98	32698.75	3237.45	24291.83	37619.06	22827.33	112513.83	8106.08	7707.71	3877.48	84051.51	651358.06	195861.10	149116.90	238197.73	23390.64	55116.60	210974.27	249215.52	3367.99	13785.96	168319.73	205479.77	22231.64	12340.54	181938.51
P396_399.398661694916	9315.44	3010.65	3501.62	10862.29	14848.15	6842.28	4167.27	13117.50	20621.56	8835.59	13940.97	4360.78	13175.94	2470.91	11456.23	3100.22	4248.75	2566.27	5646.14	4189.71	4016.69	5967.35	2429.67	2579.80	4753.58	14241.61	7587.22	2929.38	4425.01	2655.78	2520.88	7385.08
P397_404.793688344528	4398.40	3143.85	4575.85	4138.61	2184.03	4206.24	4172.56	298.54	3621.51	3996.12	5614.44	2792.12	4096.15	4455.95	4217.74	4239.06	3408.40	145.41	1998.87	3414.51	327.73	3785.27	4002.64	3771.74	3720.25	3407.08	3952.36	4276.33	3255.87	3002.31	72.03	4344.86
P398_412.811504198305	1312.90	7379.59	1664.17	2652.54	4661.29	1716.53	1136.71	3833.31	2478.74	2417.98	2760.47	3559.94	2398.32	1661.48	2744.49	1196.87	1317.58	6144.04	6585.00	3139.49	6068.23	2977.34	3401.58	2352.73	6568.56	1892.28	15852.03	4979.51	3612.44	1611.18	3345.39	6299.86
P399_415.296789408894	1482.79	1150.79	1300.92	922.34	748.22	703.66	1141.04	835.34	960.74	795.57	772.44	691.30	2379.35	1319.43	717.70	575.07	1596.28	1676.68	882.55	1373.06	998.46	731.12	1286.83	1164.02	2390.38	1108.72	1717.98	1331.33	1076.19	751.42	1186.00	1319.01
P400_436.320557340385	4354.40	8105.74	4489.47	4487.32	4323.35	5621.61	4878.81	3916.16	3699.54	1179.31	6169.26	2610.97	1312.03	3573.36	635.27	4093.93	6847.80	11052.48	5377.66	5609.97	18867.64	3231.44	4726.60	6426.99	6526.19	3548.48	3922.65	4282.31	10136.98	3613.47	4426.91	9136.32
P401_437.313373817365	7684.79	6320.51	4921.36	6202.18	5228.40	3216.19	1996.58	4941.52	4950.15	3024.72	2421.17	3656.66	2368.90	3617.49	2644.00	2084.15	8085.04	2712.21	8223.08	3455.89	5279.36	3435.97	4521.86	4488.48	4135.81	5496.79	4172.94	7191.93	5174.73	6196.72	11582.86	14305.58
P402_438.345576222812	2232.39	3848.19	3215.68	3818.66	3102.64	2684.93	4179.90	2221.58	3078.03	2892.02	3428.06	4060.29	3753.04	3812.59	2499.95	3005.70	2559.00	3675.38	3529.49	6191.77	3683.07	3590.92	2211.23	3886.44	8537.35	3515.96	5052.05	3950.54	4018.40	3686.83	4250.91	5162.84
P403_446.315670486318	4656.54	6353.80	5880.42	5070.85	4506.97	4804.44	3962.98	1848.34	3851.48	3113.30	4681.13	5250.12	4266.79	4054.07	1965.82	4873.72	4333.87	6376.47	5441.62	5372.79	5869.95	4493.44	5548.43	4945.76	5473.01	3912.32	9001.78	3718.40	4710.32	4951.93	5383.48	5379.42
P404_463.344260425109	5685.74	27360.65	9601.24	11347.97	16685.66	10682.31	6755.85	13489.51	11143.73	8975.21	11736.99	13666.91	9620.23	8657.55	7592.38	5836.92	8809.97	19780.71	21994.47	13897.67	13791.48	10849.07	12932.01	9319.46	24102.75	7644.61	43134.62	18280.21	13998.86	8397.34	12592.46	17667.73
P405_464.321512111305	1731.21	2470.66	2455.14	2603.51	2002.51	1870.05	3266.53	3704.07	2570.57	1483.03	1469.39	1665.95	3983.58	2882.09	1269.00	2002.58	2251.94	2840.45	2709.00	5336.81	2930.54	2397.79	2644.45	2293.64	6730.36	2758.55	4599.18	2283.42	3077.07	2216.92	3732.33	2297.79
P406_464.38134295607	1009.34	2979.24	2484.07	1852.55	1512.54	2447.48	1870.08	20043.39	4884.22	3698.11	3870.74	3992.86	4037.64	1201.23	1687.50	1108.57	1130.14	2910.70	3148.56	1471.15	2406.83	1765.20	1669.18	7246.00	1495.93	903.08	1436.04	1111.54	1055.72	1127.07	1460.41	1110.60
P407_466.352773714196	2354.65	1001.32	1271.86	5426.72	5839.77	5366.26	4462.26	6072.93	1360.43	2313.25	4618.71	1829.58	9073.08	6808.82	3185.97	2587.19	3913.35	5056.30	5893.76	9566.57	10746.39	6304.77	6524.09	4073.95	4954.82	3776.03	3163.27	8685.05	9036.90	4233.98	5298.01	5870.78
P408_476.844307797248	367.03	3898.36	585.32	947.20	1553.14	1155.88	508.82	2107.54	1121.74	742.00	908.97	1194.09	1263.70	731.09	525.75	1051.01	491.38	2982.51	2726.82	892.38	2425.32	1605.87	1084.54	1122.84	3950.58	890.13	7187.83	2004.80	1833.51	889.84	1361.18	2172.79
P409_510.392499330746	2739.89	2053.70	1783.25	2115.92	2729.49	3234.10	2131.02	3166.46	2010.95	3124.80	9074.01	4647.84	3323.12	3169.48	1658.04	2032.54	2275.40	1004.06	1694.01	1947.30	1050.74	2331.11	1663.80	1967.04	2823.91	2830.36	6052.04	1612.35	2290.09	1959.06	2510.54	1954.24
P410_515.426195529117	793.23	802.88	620.19	1571.89	1279.24	1217.81	804.83	1275.58	898.40	835.12	3738.04	2138.67	2785.23	2295.41	913.04	1000.35	777.21	710.76	734.77	1137.12	563.86	730.60	732.80	795.31	1602.07	1144.16	1087.96	1043.12	985.30	867.14	816.39	816.25
P411_522.135876927057	4259.20	4327.08	8576.71	4501.28	4328.25	4887.89	4305.86	3020.60	6146.78	4018.20	3699.71	5195.07	3526.31	3559.85	11213.44	10356.02	4208.54	4565.41	4833.73	4071.21	3601.28	3510.52	4967.36	3378.85	1089.11	2351.27	2650.79	3533.14	3763.49	4054.85	4061.30	4454.41
P412_533.345927179508	9337.37	10494.15	7534.74	9516.17	8415.52	8220.72	4835.04	8688.30	7645.00	7410.32	8606.71	7741.26	9532.40	7805.66	7595.22	7784.19	8011.47	10442.51	9040.04	9963.57	11837.45	6282.24	9379.67	7658.18	9305.52	8530.96	14499.19	14796.55	8300.81	9112.06	8531.16	9538.84
P413_546.346637443085	4183.29	4259.85	6606.46	5899.38	5702.97	6521.92	6591.72	3931.67	4824.94	3678.15	5078.33	4284.00	7023.52	4706.04	3504.00	4316.23	4723.51	6958.95	6528.56	7485.77	4985.12	5707.25	6492.53	6066.46	5344.88	5155.39	7998.98	4457.67	5801.99	6000.31	6550.11	5216.16
P414_564.359754329482	4817.94	8582.51	2104.58	6401.00	4609.07	5308.11	4785.66	4191.51	3064.17	3846.08	4616.54	4745.13	2273.47	3210.23	3510.02	3596.87	3199.32	5709.81	5966.41	6967.57	5860.78	4137.19	5909.42	5142.75	3874.65	4290.65	10316.08	7373.20	5959.09	4864.49	3347.18	5780.95
P415_586.430070662714	3275.46	5189.53	12701.80	3912.39	3514.28	3784.45	4528.75	5200.12	5558.43	6110.53	4774.47	3317.82	5692.75	4065.24	3180.58	3022.76	3194.73	5001.78	37492.07	3930.66	3429.61	2979.13	3451.78	73680.74	3405.82	3025.09	4002.46	2935.09	2751.67	2993.57	2856.53	2493.21
P416_586.452416127332	169419.84	285941.41	98581.24	208928.19	222703.74	159617.90	93125.91	202312.45	118939.99	123729.50	183834.73	163561.67	184874.53	77047.50	94461.78	101432.10	103751.80	174523.81	253232.78	215092.47	420654.09	153851.77	170742.60	179859.74	250733.84	121653.80	480690.70	294413.98	201204.82	132855.68	194136.41	211937.62
P417_644.448632789794	1561.58	1251.89	2400.12	1732.20	978.90	1931.83	1757.48	1693.68	1233.43	827.13	1139.72	955.64	1599.04	1967.14	1418.77	1488.47	1860.65	2906.33	2277.23	1752.09	2626.50	1585.82	1742.62	2459.04	1971.17	1365.44	7812.16	1780.07	1487.45	1046.65	1990.22	848.37
P418_677.508731633095	2195.81	5171.85	4409.28	1933.26	2679.79	2060.41	1329.08	1445.88	2207.70	1436.38	5352.86	4067.22	2923.13	1906.88	1286.03	1112.34	921.37	1510.39	1245.06	1402.19	1761.77	1396.01	1662.81	1949.83	929.88	3588.52	5236.93	1020.48	1769.21	1328.16	1344.09	1626.76
P419_678.455339672111	3194.77	2004.44	2620.29	3407.35	3041.53	3717.03	3329.14	4183.11	3965.18	1109.01	1648.91	1957.68	3542.86	2275.83	1858.56	2180.51	3488.76	3383.39	2006.21	5453.42	4542.65	4177.00	1865.64	1879.99	7024.98	2959.78	4809.59	2958.67	3574.65	3471.15	4025.93	4869.81
P420_690.52565512398	9865.29	23246.85	7615.77	17895.01	17096.09	12169.93	8344.79	15851.95	9475.07	11933.88	14700.89	13291.04	13791.34	7553.52	9151.99	8140.50	10199.52	15169.54	19407.29	16211.15	25709.09	11244.77	13179.38	14498.71	20718.50	9674.55	34066.72	20022.86	14245.30	9720.09	13936.93	17951.00
P421_702.369973044881	2610.47	1583.29	957.52	2142.08	1972.29	1136.18	1625.85	1000.54	2459.67	1973.87	1073.68	1100.17	2586.27	1892.82	1485.09	1675.49	2412.67	1683.54	1538.04	3509.75	1879.85	2005.37	1102.94	2017.71	4061.10	2518.07	2886.36	1878.77	2415.88	2039.93	2082.95	2089.59
P422_753.457289323581	2342.52	2883.74	2338.94	2596.25	2067.91	2062.00	2515.27	2548.54	1811.54	2165.29	1404.30	1551.95	3399.57	2984.85	2387.63	3013.37	1771.61	2574.80	2380.79	1755.30	2052.28	2290.97	1439.23	1504.18	1585.47	2258.67	1973.79	2388.72	1755.33	1759.26	2520.29	2014.90
P423_777.576338475258	2735.25	9217.16	6008.20	6318.28	11000.75	5369.24	2594.56	13791.46	2374.67	2419.99	4787.93	4794.70	6669.29	1594.16	6194.45	1619.96	4311.47	7291.00	7263.19	3863.07	14488.98	6772.19	3264.67	6792.19	13557.67	3074.15	7648.10	18923.74	13458.31	6524.60	6688.49	5454.70
P424_876.660439900567	370.60	1235.92	356.74	372.88	513.48	605.19	155.47	483.42	303.43	360.41	253.19	557.58	1004.19	298.72	405.71	329.04	531.60	752.22	532.50	532.61	950.04	451.48	704.77	1362.30	1813.73	150.69	1127.37	1060.24	811.99	466.73	239.53	475.00
P425_894.635745989386	2412.13	16291.07	3936.19	5651.15	8458.15	5346.33	2383.71	7774.10	7571.84	4435.28	5241.32	7838.04	4794.99	3937.03	6359.47	2597.72	2502.28	16009.31	14771.59	7935.23	10399.68	5371.87	7927.15	4276.42	18646.24	4850.79	37409.46	10952.32	7629.84	4256.25	6229.64	11775.49
P426_129.069995421462	2168.11	1589.93	1834.02	2357.62	2638.03	1567.34	879.12	945.85	1950.52	1635.59	1778.92	1652.12	1258.66	1695.47	1461.50	1790.91	1435.70	1659.58	1217.53	3031.03	1766.92	1420.74	1456.63	997.76	859.43	1380.78	1486.63	869.84	1155.25	952.45	1123.46	2030.87
P427_169.158806926089	1062.45	1000.71	942.12	940.66	1095.92	678.04	1024.96	427.68	921.05	2269.20	846.38	777.91	764.40	702.48	849.18	821.16	753.65	709.73	793.01	1037.92	853.61	747.06	981.94	741.09	453.56	538.32	770.27	580.44	328.59	781.35	758.92	910.39
P428_246.229651609222	1230.69	526.96	508.74	1110.40	513.17	405.60	716.04	508.53	475.78	362.51	825.73	915.19	460.17	244.43	465.81	458.75	470.37	761.41	593.76	1892.23	481.89	759.00	503.86	414.81	5143.64	489.62	1358.10	510.02	1371.78	1283.22	1866.53	1017.07
P429_250.950289774256	20577.25	12438.19	11599.62	12165.64	13331.84	21004.75	28599.72	3245.63	21715.82	20562.98	29863.57	18472.14	18144.55	20117.06	16205.26	16202.83	8531.02	3924.68	6923.88	32356.18	2580.00	21042.36	10762.51	4109.61	10692.36	24864.80	8365.42	19639.53	16646.65	11269.98	3176.10	14796.34
P430_372.347179438781	4331.53	10478.62	10450.32	4450.38	4131.45	9860.42	1751.04	3106.77	3386.10	3934.38	24201.99	8807.19	5289.79	2525.25	5272.34	6127.38	1647.08	4042.70	3684.92	14279.98	2694.64	3149.64	3144.31	3748.61	2973.72	1259.60	5432.38	3606.65	4482.12	3523.54	3582.15	3910.17
P431_384.073553755784	648.71	564.12	166.54	312.78	336.72	340.66	75.47	462.42	104.60	291.60	824.13	514.52	667.61	109.45	87.30	233.14	798.80	164.53	125.36	1045.90	1122.64	389.02	278.22	344.81	988.22	530.49	1128.02	1340.24	1233.02	508.77	884.65	51.88
P432_404.336452453209	2638.87	2587.09	2088.23	1510.35	6004.15	5151.52	6315.72	2270.88	1093.26	3511.39	3894.65	1633.38	4811.50	4653.65	1594.76	4471.66	5227.59	7394.45	898.33	6306.78	4714.88	6424.66	3525.64	5521.84	5195.30	4295.69	1555.31	2087.75	6071.98	5047.33	7030.56	5504.25
P433_420.347429505859	6824.31	3183.58	6321.65	1706.86	6854.68	6127.54	6534.50	2450.65	5463.30	3254.07	3853.60	863.90	2050.03	6600.20	5649.13	6624.71	6184.15	6632.72	6027.33	8018.60	7436.08	7296.35	7645.84	6686.45	6427.58	5514.87	7002.04	3517.49	3494.64	5511.62	5965.99	5809.19
P434_432.390932873213	908.62	1595.98	571.49	877.20	524.65	863.94	349.02	568.64	436.63	389.85	490.47	387.84	1104.35	466.66	572.93	886.88	973.04	1387.02	274.06	1115.63	977.45	685.93	817.40	922.23	2205.31	665.59	2176.95	778.77	729.95	582.39	631.86	804.52
P435_456.838056514753	888.22	7258.64	1497.12	1754.45	4273.24	2015.70	1660.19	3947.78	3329.37	1990.31	2176.50	3573.92	2261.04	1627.22	2839.76	1183.47	1322.22	6469.93	7275.14	3488.10	4229.78	2446.59	3833.28	1825.91	7539.35	2003.20	15576.81	4627.00	2911.27	1699.03	3108.27	5707.25
P436_470.394870713667	7285.32	6945.07	3380.14	6602.32	6594.63	5285.41	4796.69	6536.39	4981.99	3610.35	6756.05	4322.95	7057.62	3173.52	4826.12	4524.53	6156.50	5525.51	5780.46	8846.86	10303.20	9415.66	6242.55	6474.44	7518.10	4532.52	11252.70	8228.73	8935.27	4491.68	5676.09	6239.88
P437_478.852260940348	484.58	6245.97	1218.45	898.29	2802.73	1198.26	228.36	2997.91	2054.96	1407.89	1568.93	2734.24	1382.96	1215.76	1499.38	993.51	871.33	5022.73	3975.48	2562.27	3671.49	1733.65	2755.48	772.47	5903.36	1151.28	12160.37	3509.23	2306.09	1514.27	2178.56	3417.76
P438_480.376167330543	836.09	798.71	868.57	780.18	1383.65	1085.01	1172.65	1871.93	2488.02	1035.41	2118.85	1076.52	1194.17	714.27	561.48	730.62	678.06	816.63	1017.65	985.54	775.37	676.96	591.06	1685.98	759.70	978.35	933.88	951.54	711.75	706.82	700.50	952.93
P439_489.391053114831	13483.45	11859.03	11508.24	11692.08	11504.07	13456.22	11938.55	22166.22	20306.89	18537.30	22909.67	15748.92	16066.42	13383.27	15833.65	13971.59	13791.42	12113.07	11292.98	11264.14	10775.75	12987.28	11678.64	16802.07	16340.81	17731.18	11449.18	10731.89	13448.60	12988.69	11244.28	13252.29
P440_535.270490976199	20636.48	1744323.24	916537.83	332206.96	41978.51	367726.31	261718.41	835218.96	478668.95	1091371.21	204233.38	436573.56	543371.59	252615.48	27281.55	34603.44	24088.07	412118.97	819096.21	96882.70	314454.02	41714.68	259843.68	1316986.94	51234.69	22928.56	43446.70	22030.63	17403.26	11814.60	22611.36	49045.44
P441_535.271927249563	4621.01	43113.68	7965.06	3570.12	3439.78	3294.56	7520.31	80222.32	5829.61	40692.46	15940.41	40915.88	8961.52	7762.57	4162.86	3666.07	3002.60	3684.43	12740.61	3656.22	3552.70	3212.64	3551.76	17638.42	5168.11	5122.01	4467.06	4406.25	3793.69	4127.84	4096.37	4029.76
P442_576.843308491999	10537.26	6936.91	8374.01	5685.34	15864.54	7954.70	9067.29	249.45	6476.88	10810.48	3253.78	2436.52	1433.06	5040.21	13548.18	14637.63	2236.06	139.20	3163.12	2344.90	358.07	2867.58	11207.56	1612.89	2450.07	4383.92	1500.65	11166.57	6924.74	4254.54	150.61	11556.98
P443_586.540330901282	1887.94	3631.71	1792.23	1193.58	1356.15	970.06	958.09	2507.23	1425.56	1399.82	2301.96	1988.19	2562.35	955.00	844.08	485.65	1162.50	1448.49	895.23	611.06	976.20	728.34	967.58	2390.17	987.75	971.59	1468.59	518.45	1220.46	782.98	959.66	762.20
P444_600.411887962082	54165.60	2536.15	2824.19	3061.56	1600.26	2640.69	34290.75	36785.26	27032.12	53643.63	5471.83	2665.91	12938.39	6329.28	7047.01	7640.77	34982.97	4247.90	23769.83	55790.11	2685.43	64344.06	1634.40	13411.39	53248.19	35256.71	502246.88	93642.55	47138.77	14479.96	20166.06	24761.89
P445_600.416917298125	1534.12	6558.07	11031.69	2438.42	1176.16	2070.61	2750.31	4177.68	5747.19	4213.01	2470.00	2005.37	5576.42	2792.36	1514.31	1333.33	1487.37	2835.86	12125.96	1562.62	2084.66	1223.39	2171.16	29012.94	1339.95	1203.18	1276.76	1247.71	1623.23	1512.63	1102.69	1136.94
P446_613.452145463666	13431.27	28113.74	9143.54	19524.34	20287.58	13190.33	8232.62	17123.55	10375.73	11401.03	16244.04	15404.76	16888.24	7713.54	9440.51	9310.36	8789.91	17199.77	26350.28	18732.80	34889.36	14335.52	16090.64	13753.63	23570.95	11067.02	47804.40	26783.59	17743.93	11316.42	16522.46	21633.55
P447_618.440475636608	3622.50	3077.53	3014.77	2596.57	2089.37	2548.38	2000.00	5122.83	3031.52	3273.60	1946.92	1487.27	3087.02	2236.55	2167.83	2458.20	2979.02	4275.07	3332.13	4664.03	3539.84	3073.23	2813.81	4974.66	4064.99	2144.18	29808.69	6035.68	2953.94	1716.93	4458.80	2317.70
P448_663.46474234307	11436.75	21689.48	7953.85	16167.36	14734.41	11829.86	8365.67	13434.33	8663.24	8943.78	9585.48	10607.18	10697.65	6522.12	6289.45	8862.43	9827.71	10945.71	15923.10	15025.09	26191.45	13861.96	13550.03	14324.18	23262.23	7768.74	26780.37	22871.87	13866.80	5559.62	10344.11	12872.61
P449_674.504835441134	88531.16	238628.36	68051.56	143708.40	157180.27	102600.61	58816.15	140240.79	91159.90	89511.99	125556.94	121815.47	130530.64	60983.52	75777.05	60558.82	63334.85	143695.48	215943.69	144259.31	271634.41	104965.09	127837.36	116412.36	206283.42	84031.98	413378.31	193982.55	129783.56	86226.51	139449.01	178474.43
P450_675.50825878658	32082.39	89781.37	24709.21	55136.90	59260.70	38375.95	22921.20	51101.55	36123.87	32338.40	48698.79	47362.66	49742.58	22929.40	29442.16	22584.01	23313.70	53483.22	80809.17	54117.57	103286.39	38767.62	47772.08	42392.64	79999.55	32985.58	159254.20	74127.29	47523.57	29523.10	53188.22	67359.77
P451_686.538998827469	8023.67	14744.50	8225.33	11308.85	9273.64	9901.66	4963.95	10916.71	4612.43	5915.53	7944.66	5841.88	5426.53	3296.15	4841.74	5610.43	6643.49	11117.28	10529.96	10610.05	29548.41	5969.76	8993.55	8097.80	8656.38	4247.57	15766.02	14329.36	12213.52	6137.09	15521.13	7988.46
P452_718.483354199468	3266.28	4361.94	3994.34	4858.03	4499.71	2904.21	2637.62	1617.16	961.23	1540.73	2313.15	2704.53	3504.49	2839.98	3580.99	4498.38	4258.51	4581.07	4886.19	3822.39	4205.09	4834.11	5135.05	3393.86	2647.36	4615.10	2877.48	3172.98	3096.51	3174.86	3692.41	5155.37
P453_719.534526016283	20619.99	71431.15	19570.34	40057.52	42596.95	27407.36	16803.75	40235.48	27250.04	24524.10	35502.40	36649.50	38582.41	17846.96	22840.24	16049.31	17896.67	50901.36	67596.71	39754.45	71748.72	29160.66	37015.06	30506.48	64421.86	23487.31	132629.34	52394.45	35545.36	23639.96	38431.52	54877.00
P454_754.478968700133	2499.05	3040.67	1976.94	2283.77	3412.54	2022.84	1152.97	2391.41	1572.72	2147.81	1917.50	2359.06	2086.51	1179.61	2288.62	1059.11	1537.02	2993.78	3900.69	2843.85	3728.31	1117.23	2040.68	2540.37	3924.73	1579.73	5286.87	3455.16	3090.18	1537.39	3056.55	2849.13
P455_820.598622907691	5490.64	12307.98	8991.66	4871.69	14032.86	6962.13	4729.94	19775.94	4357.22	956.94	7223.71	7747.03	7767.26	2287.82	8161.85	3355.33	5760.07	9934.74	8973.06	7066.78	21517.58	9049.96	5746.38	12334.34	10188.33	3309.23	12308.27	19727.04	14952.63	9546.65	10148.23	7734.39
P456_953.681651439746	1054.58	4117.50	1380.95	1205.05	3431.85	925.95	651.72	2807.25	2088.15	954.68	1265.73	2584.08	1544.72	1130.63	1339.62	1198.55	452.96	4444.27	4167.47	2908.58	3088.01	1766.48	1297.65	1416.55	6984.60	1385.54	12141.53	3318.71	2390.69	646.43	2593.88	3351.50
P457_690.023402355797	0.00	0.00	71.17	0.00	0.00	94.18	0.00	0.00	0.00	0.00	0.00	0.00	47.18	0.00	221.75	0.00	0.00	0.00	0.00	0.00	0.00	0.00	0.00	0.00	0.00	0.00	0.00	0.00	0.00	0.00	0.00	0.00
P458_592.089323078476	229.52	28.46	26.17	0.00	107.75	120.25	37.95	0.00	0.00	72.37	74.03	594.05	54.09	43.40	8.63	34.63	216.07	0.00	9.05	1016.27	43.08	348.45	90.34	46.44	1464.30	638.22	1177.07	2582.35	1720.53	1233.76	0.00	29.52
P459_141.127499355668	1813.20	1900.79	1816.22	5099.27	2164.43	3476.49	2119.64	2116.95	7148.51	3941.90	1973.70	1826.82	1768.78	2894.11	1702.99	1611.33	1955.84	1990.10	2101.73	2119.10	2149.53	1700.92	1935.87	1680.74	851.94	1769.99	1429.97	1972.70	1463.31	1150.04	1823.69	1949.94
P460_158.002723823913	18466.53	16549.83	17505.97	17845.22	17260.02	19571.87	17326.30	7105.34	14110.57	18111.81	17604.00	15342.35	17173.38	18025.77	19721.45	19453.21	17489.01	5284.02	14684.19	16274.70	4294.51	14214.26	14397.96	18489.96	15960.77	15425.85	17089.37	17032.06	16986.22	18955.60	8102.68	18242.92
P461_226.951484764913	9852.83	3469.30	4212.14	4563.05	6075.90	6148.62	4915.49	2061.54	12055.20	13524.23	14436.88	19365.61	25185.66	3219.38	14374.31	11799.03	1180.15	1600.10	1614.56	9604.80	2690.99	7486.08	9289.12	7813.28	8668.09	3304.64	10113.61	7969.47	7098.69	1384.16	1863.52	4786.12
P462_261.109968768811	12892.33	10473.32	10761.68	9687.35	11590.66	10823.24	11756.82	9735.64	12414.97	11991.42	11406.19	11474.28	8400.90	10826.87	11952.19	12225.28	10029.94	1933.46	10228.45	9744.30	2115.21	11149.84	10996.73	8528.57	9350.60	11786.06	10034.40	11261.81	10747.71	12195.61	11374.20	10472.48
P463_290.197412924808	5596.60	6061.82	3702.18	4686.70	5169.41	4125.14	3043.70	4980.05	3341.48	1862.50	4323.85	2599.74	2995.29	2875.45	3031.58	4581.34	4381.17	3096.00	4948.36	10830.43	6681.59	5836.22	3398.70	5057.58	6171.02	3053.77	4474.13	6242.16	5077.18	3047.18	5559.96	3534.47
P464_293.151282317351	31881.97	22525.90	31039.61	26756.92	26520.37	28037.94	41622.11	617.03	40537.89	39537.28	26349.75	22234.52	13813.12	29948.13	37905.94	28105.32	15440.14	1034.25	17365.61	21899.52	629.21	30656.79	30625.51	8983.98	21362.26	30967.75	28840.23	33027.40	21550.27	22722.22	1116.17	24936.10
P465_353.324050332138	2260.59	2839.36	3072.66	2117.39	2769.18	2165.14	2882.64	2844.01	1979.70	2588.60	2071.96	1473.84	2971.37	2486.93	2682.58	1679.70	1989.85	3395.38	2928.53	2073.96	2841.53	1507.65	3837.62	3898.08	3371.97	1992.00	3414.73	2918.59	3011.17	2376.16	2884.23	3810.93
P466_356.184325810164	1745.47	2780.28	1820.41	2130.04	2524.50	1378.97	2096.57	2601.58	1606.26	1513.79	1465.33	1091.12	1392.22	1777.68	1250.57	1817.99	1709.07	3048.26	2576.95	2191.53	2597.45	1562.10	1792.74	1769.91	2402.31	1637.16	1623.72	2662.28	3011.82	2218.03	2541.55	1854.88
P467_365.791102478941	5024.41	5206.09	5625.82	5043.20	4641.37	5258.74	6392.05	326.31	6728.69	5515.65	7144.77	5117.64	6203.99	5914.07	5140.98	4839.87	6593.73	232.25	4937.48	4903.93	228.43	995.18	4936.47	5652.07	5361.19	5084.36	5392.71	4009.25	4837.69	3725.47	85.88	5810.68
P468_366.30501369945	1755.31	1578.12	1328.04	1746.73	1275.73	1391.57	1410.20	1322.70	1602.92	1042.85	3516.05	1366.36	1368.55	1404.52	816.45	1809.05	1584.71	1149.46	1084.62	2088.29	1991.47	1942.95	1867.30	2236.08	1773.15	1602.50	2715.58	1634.25	1758.82	1949.31	1258.80	1528.79
P469_388.256898087563	37195.10	53444.94	35080.89	22651.54	13695.64	12127.96	7569.43	42027.91	2691.24	7233.12	11615.23	11926.87	41276.90	4469.20	4111.39	3046.43	27709.53	19299.62	60323.64	45109.47	65854.02	9955.94	20627.01	59168.15	94511.54	3090.60	5725.38	49223.09	50237.33	9748.40	20415.41	45646.67
P470_395.212051571312	3788.39	2845.08	2435.19	3315.20	2987.25	3223.65	3557.70	3163.47	2248.09	2863.16	2535.89	4402.77	3641.56	4073.41	3021.90	3636.07	3635.46	3739.24	3371.86	4223.78	1239.59	2805.16	3558.19	3276.82	5411.17	5091.96	5950.81	2953.91	3666.88	4342.34	5327.93	4023.05
P471_395.785432336639	121.90	930.06	75.73	323.33	355.74	136.08	77.15	307.12	423.19	304.92	152.95	365.35	174.47	176.44	127.82	159.38	43.44	696.15	667.39	359.96	844.17	241.73	398.41	20.71	536.67	322.22	2482.65	433.75	372.81	190.67	358.93	215.44
P472_410.349543946478	3874.49	3492.87	3783.36	3710.12	2575.96	3444.33	5460.80	4432.69	3884.97	2492.49	2178.93	3349.23	4445.82	3719.49	2331.61	3307.89	5113.07	3577.98	3359.85	12124.09	5020.24	3307.15	2861.16	4824.37	13052.26	3115.07	9234.15	3252.41	4910.44	4812.62	4625.51	4844.04
P473_438.345398972728	12798.73	2575.51	3877.63	3720.30	3394.88	4984.70	9552.87	11024.88	10348.61	3370.41	3276.07	3162.42	7790.46	4636.69	4741.30	5918.06	13957.63	4162.92	3834.34	19412.46	2841.54	5691.00	2756.31	4675.96	25550.63	9133.16	24361.61	7314.57	16596.93	11336.74	15922.83	14497.60
P474_441.364943539743	16717.02	3766.35	4920.07	6943.93	3874.74	8255.58	12359.00	15284.06	14265.79	4129.15	5875.21	4864.46	11438.79	6781.70	8938.12	11467.24	16580.72	4579.77	6294.23	17799.34	3463.58	12330.76	4492.26	13962.45	27401.13	14229.61	26073.53	11826.43	19789.39	13880.92	13754.25	18424.43
P475_486.293464375709	33647.94	32680.97	37756.38	41750.77	32330.64	48417.84	34648.17	28930.77	27979.06	24219.35	22472.31	23491.04	42769.35	35762.38	21905.80	29524.40	40444.55	45775.84	34309.49	56385.89	50749.31	29493.14	38939.48	52430.55	52470.15	17763.60	52540.84	25479.60	49338.20	29619.75	30344.44	36239.85
P476_494.447752109507	599.42	657.01	509.08	814.67	490.12	534.28	563.05	994.73	423.26	620.79	2175.57	996.35	1611.15	1085.80	550.41	535.74	564.66	513.71	418.29	665.69	475.44	482.05	621.56	470.49	942.76	432.32	557.17	666.75	443.67	417.74	703.83	491.62
P477_508.409450652051	1582.80	1708.00	1321.11	2140.17	1426.90	2540.67	1756.10	2329.16	1362.27	1543.65	1376.68	1286.94	1193.02	1754.63	1095.53	1564.79	1564.65	2968.09	1944.12	1791.60	2533.24	1808.31	1937.76	1958.75	1721.30	1485.17	1723.08	1418.67	1648.63	1746.82	1583.85	2103.47
P478_522.258044752151	4087.70	31507.81	22399.89	11406.24	4343.51	18063.58	11276.17	23317.67	4760.31	45309.14	12266.54	11557.74	10154.31	4964.51	4124.66	5174.22	4635.99	11392.91	105822.34	4243.74	12520.14	930.96	10986.15	116831.57	4665.74	3299.50	3322.24	4816.54	4467.39	3128.63	3591.17	1981.46
P479_528.40991701474	1963.80	1990.24	1296.70	2935.83	1907.02	1703.17	2207.33	3286.87	1519.84	2324.49	1138.75	1423.29	2195.91	1235.27	1562.96	1241.52	1889.35	3013.65	2129.52	2441.90	3273.39	2172.48	2620.91	2675.43	2178.45	1247.19	2610.32	2543.22	2399.22	1603.94	2524.17	1302.52
P480_536.2739103727	8119.97	637487.72	338080.09	123926.86	17721.56	141609.14	100216.39	297652.18	211408.38	404452.79	76560.71	167433.75	208165.56	99192.42	9572.36	13792.80	13053.86	173449.88	508324.54	38878.20	122634.44	15109.27	100665.73	493117.84	17406.87	7629.66	18311.37	8969.26	5799.82	4756.58	6767.39	13582.86
P481_540.418160210427	10674.85	16806.07	8003.17	11489.26	10964.19	13036.35	6489.46	13909.95	4527.43	4583.66	3062.27	2909.17	11130.32	5043.85	6410.24	7455.53	1420.20	12097.42	11383.44	15145.18	29689.13	7212.03	9388.62	11628.97	15704.15	7223.96	18829.75	13613.56	12161.70	6372.98	14055.70	11694.37
P482_572.436293082564	1607.29	1893.52	2732.61	2833.55	2817.09	2529.66	2078.87	3078.34	1190.40	1792.01	1555.21	2196.40	1693.92	2085.97	1368.91	1721.58	2044.87	3227.55	2493.39	2292.58	2774.90	2966.84	2830.41	1984.96	2454.61	1805.44	3455.03	2221.89	2346.17	1908.41	2898.67	1903.84
P483_574.37076240951	3494.88	3246.83	4321.83	4768.14	3342.20	4258.50	3571.61	3193.36	3160.57	3160.82	2571.98	2849.32	3479.28	3636.11	3459.85	3649.04	4500.28	4328.20	3197.40	4972.12	4416.97	4934.88	4187.99	3114.17	3663.30	3469.57	3755.55	2255.62	3805.28	4203.55	3978.59	4247.05
P484_585.42692149378	2307.23	5560.19	6736.23	2384.48	1852.70	2467.84	3432.23	5410.01	5389.84	6014.09	4004.10	2379.35	6202.87	3620.30	2441.26	2072.41	1893.64	3762.85	46745.27	2037.54	3254.92	1569.12	3533.07	87263.32	2300.61	2174.94	3328.00	1398.72	2123.02	1829.87	1644.30	2133.63
P485_601.389381083292	10596.18	2778.56	3017.82	5347.25	4195.83	4954.37	12275.57	12088.50	10537.92	5126.64	3659.24	3498.68	11769.65	5655.20	3451.99	5668.88	15377.05	3484.55	5050.10	22534.67	3079.68	10791.47	2579.91	6520.78	26872.62	9840.69	23261.54	8304.85	16468.48	10746.69	12754.02	13404.11
P486_605.423770840555	8288.75	17571.98	8993.54	11797.79	18476.82	11512.08	7035.71	13949.95	4494.24	6151.30	10391.71	9437.78	10051.80	5147.80	8080.71	7020.69	7091.49	12005.36	10798.26	11198.26	22470.34	11198.43	9807.95	13182.64	15365.90	7483.95	12007.23	32614.88	15235.89	9321.06	12573.97	10655.58
P487_616.489486694369	11786.06	21097.92	7990.71	15965.43	16254.81	13389.99	7207.91	18205.84	7633.35	7311.32	15168.36	10931.91	13574.89	6501.19	6844.35	8500.30	9676.05	11532.51	14854.30	16336.90	26778.05	9193.93	12490.39	17687.97	18644.06	11493.97	26990.08	23988.26	20653.67	8510.20	12467.34	14096.89
P488_619.492143823949	1037.58	1223.60	1216.04	1013.96	1129.24	1127.41	1036.77	1415.64	1482.57	1085.42	973.34	951.59	1086.63	1153.93	976.45	1022.78	1043.09	996.12	3123.15	858.74	814.74	686.01	854.78	5780.96	952.95	1255.83	1107.86	915.98	998.14	983.62	907.87	954.23
P489_621.405069101874	23646.52	6250.95	4301.14	9527.56	7854.72	8357.57	17932.53	18691.63	22390.04	5633.03	4877.90	5043.61	16094.15	7615.19	6077.75	10583.20	24866.71	5619.89	6398.56	33333.16	5849.51	10807.66	3390.03	8440.86	43429.73	18713.56	43809.92	15070.78	29155.16	19645.69	23058.48	25783.26
P490_657.478106988919	8626.41	24679.52	6154.83	14783.75	15620.97	10028.38	6596.24	12419.58	9394.67	8628.26	11117.11	11855.83	13677.41	6126.05	8069.12	6527.00	5715.71	15696.45	21567.65	12745.65	24426.63	10351.03	12592.21	12285.09	20884.43	8375.65	40759.23	20234.31	12142.50	8284.55	12914.04	17694.59
P491_724.490924886069	1816.16	7393.13	1774.61	3974.83	5218.76	2830.76	1141.09	2750.93	2187.88	2101.10	2701.94	2234.34	2492.92	1490.22	2052.39	2202.08	1672.74	7917.12	6780.34	4532.33	5996.70	2220.09	2899.98	1512.83	5468.51	2214.17	10870.65	5121.61	2793.68	2171.22	4478.61	3648.48
P492_850.610067812116	6606.56	32664.74	8513.83	11941.79	18686.39	9791.35	6126.81	15295.89	13402.28	10006.60	12054.84	16604.14	13257.31	9064.78	11619.39	6204.32	6073.09	26469.61	30732.24	16255.08	23009.93	11744.37	14121.07	10672.36	35412.49	9522.26	68113.33	23235.41	14315.09	10576.21	14609.05	24174.82
P493_883.595856791195	1308.65	4766.16	854.30	1824.26	2161.46	909.08	998.26	2064.68	1304.24	1229.22	872.31	1812.53	1405.06	986.44	799.74	699.93	823.24	3058.23	2526.05	1815.84	3561.46	876.07	1637.13	2305.49	4040.36	1192.91	5943.38	3059.89	2039.83	905.16	1969.77	1762.70
P494_908.65230946266	3382.61	22865.27	5527.28	6823.93	11073.16	7798.61	3464.26	12243.57	9677.24	5497.80	8657.85	10300.63	7364.84	7214.22	7209.56	3675.15	5030.71	17279.98	17607.55	11226.71	14213.90	7145.31	11167.25	7752.75	25360.39	6116.58	42983.09	15816.14	9634.64	4869.88	9019.33	14828.81
P495_913.616250766979	511.53	4259.94	1408.19	1534.89	2811.06	1827.64	1084.60	3217.92	701.95	1332.25	1403.91	1288.26	1306.12	698.90	928.18	819.52	844.23	2599.19	3135.72	1361.12	3830.02	1509.55	1655.84	1365.88	3225.52	963.13	4474.02	2374.32	2318.37	1335.80	1740.93	2032.63
P496_922.668368408053	3991.40	11272.58	6146.72	4010.84	12988.18	6063.40	3465.92	13904.81	2874.59	2171.10	6355.48	5102.75	5940.74	2095.13	8179.92	3942.14	4465.13	7865.17	9256.34	5880.36	16666.36	5559.41	5306.47	8137.18	15921.29	2025.47	13360.81	19462.06	13176.38	6993.44	8929.80	6869.13
P497_440.13493052608	121.15	546.37	0.00	217.92	154.75	148.07	0.00	660.86	0.00	0.00	539.12	131.11	398.35	80.89	0.00	51.18	285.34	76.03	380.01	1222.58	87.37	26.27	0.00	363.15	1428.60	25.62	1011.39	2139.42	1024.63	514.10	776.52	327.05
P498_207.063091856865	4110.92	4039.36	2810.70	2962.58	2188.36	3267.91	3151.55	650.18	2834.80	3737.17	5465.15	2993.86	3949.18	3001.98	2875.07	3044.33	3018.53	854.49	2440.13	5072.10	970.39	3121.12	2913.68	2597.99	2662.74	1891.19	2031.55	3030.44	2867.03	2855.26	793.16	3240.84
P499_218.993624531936	1214.62	921.33	825.86	1108.14	1204.34	844.29	1183.78	742.26	987.16	1040.26	800.09	1084.46	752.75	1023.96	1021.80	1189.90	1079.31	73.53	978.43	911.77	590.33	1175.89	778.82	965.92	764.73	850.00	1026.43	918.11	614.66	896.39	336.94	1012.55
P500_220.933765016707	14869.40	4288.90	5596.38	4205.79	6069.30	7271.11	10656.30	233.12	9978.10	11415.00	3464.41	2043.44	1222.82	6606.29	8785.82	10749.94	4739.57	291.79	1460.07	1951.37	205.98	6032.44	11080.48	469.32	1714.32	7660.81	2901.87	4988.88	3467.99	6903.23	271.52	5456.08
P501_273.168324993913	44247.64	44646.44	45880.13	50098.99	41592.07	53307.95	29836.93	7032.05	65789.28	71618.03	64522.38	58194.93	36459.08	66748.29	78954.00	62939.93	20757.27	5512.28	37670.03	45349.56	6391.71	42279.38	68899.13	11692.73	33890.43	67502.69	52091.38	33383.83	54829.13	41353.63	6089.99	46787.55
P502_298.311125267772	2745.13	4508.97	2094.05	2165.60	1349.14	1714.33	1927.00	2065.03	1319.23	1819.58	1575.02	2657.60	3594.31	2368.97	1853.79	1581.93	1738.50	1682.91	1035.03	1245.71	1820.21	962.68	2580.24	3519.82	2389.23	1551.87	2164.18	1444.84	1499.55	1221.20	1247.75	1788.11
P503_304.300116393989	17775.23	21131.91	16836.14	23275.69	17613.93	21507.30	18575.95	6091.94	17827.83	20947.40	17574.05	21020.72	15771.37	19260.03	20528.26	17585.99	17442.26	7421.08	20346.04	17419.24	6011.26	17538.05	20774.62	17657.15	15996.27	17386.34	18276.78	21012.78	17711.27	16629.21	7675.83	17183.12
P504_305.157050126861	10701.25	16451.97	20325.42	15837.71	12416.56	20746.54	16451.76	295.33	21195.50	13027.70	24065.88	8910.98	15734.82	20272.21	15275.66	12400.32	10442.59	29.40	5191.93	10033.69	88.04	12586.80	17267.87	13233.91	14828.65	10804.70	11900.44	25788.50	15708.46	19398.00	255.24	6606.62
P505_306.251207836101	4627.30	3493.27	3756.03	1994.07	2037.49	2989.44	4179.52	4208.97	4877.23	3142.83	8126.16	2205.99	4477.76	2925.64	2969.90	1669.02	3706.86	4337.36	4594.33	5607.51	6025.47	3528.53	3827.96	7941.13	6360.24	4100.43	5907.25	1884.57	3898.55	2891.75	6067.72	4804.57
P506_309.204592757854	24518.21	14172.82	24507.79	25585.46	26465.97	25368.05	22442.86	22791.67	22053.14	24681.52	23708.03	24205.70	28828.77	21846.12	25029.48	26663.01	27260.37	24972.77	23041.36	26141.71	22888.02	27246.06	25639.81	25743.18	22174.57	24834.93	26063.75	25726.59	26349.71	25581.84	28869.06	25862.29
P507_317.268533542829	2898.80	1944.96	1510.40	2877.97	2981.77	3750.93	2830.06	3840.10	2969.98	2494.91	3142.97	6657.32	4844.63	4996.99	1646.19	5130.27	2020.66	2215.24	2014.95	3737.43	1811.02	4841.91	2233.45	2045.93	2379.29	1701.68	5816.78	2822.60	1719.16	2342.51	2519.79	1867.99
P508_358.33163407002	8271.77	8702.53	6099.82	8508.72	5825.65	9271.16	4054.42	4053.79	2474.63	10379.56	155834.95	23988.45	23264.53	7359.75	5190.28	17883.64	3120.58	2692.74	3326.53	40538.12	981.51	15094.74	3503.46	4475.76	8259.85	5349.12	60694.26	6074.92	5199.34	5282.41	2132.23	4050.67
P509_382.286127840441	1504.03	4024.27	1682.91	2425.43	2826.04	2024.97	1556.88	2357.36	1949.03	1306.49	1437.91	2041.71	1902.69	1836.43	1085.07	1510.64	2017.99	2805.52	3301.24	1605.88	2518.35	2127.25	1536.41	1986.74	3044.23	1484.57	5374.44	2380.06	2396.14	1850.57	2726.22	2702.75
P510_386.924272273233	10304.82	5289.68	4662.38	8684.61	5779.71	6834.99	12082.62	237.60	6038.68	18701.68	9545.13	9145.44	5643.39	12250.99	8767.11	8815.56	1629.68	197.42	4102.01	9044.80	407.97	6900.81	5612.13	7718.59	8554.01	7017.13	5484.36	3825.80	7601.95	9870.51	290.11	6816.66
P511_390.272196819192	99387.79	78879.71	45505.59	34806.88	19093.35	30098.91	15484.68	9565.77	6733.30	17564.89	20460.04	17246.34	73487.41	10729.26	7183.81	6420.17	69389.57	133936.36	119456.60	69627.63	55185.93	17089.62	60066.29	183208.77	107789.38	3358.55	23654.63	74753.13	35073.28	16304.60	7250.57	80104.25
P512_402.290240696007	3664.77	4158.09	1614.77	4147.66	3400.68	4176.44	3798.93	2598.10	3423.71	2643.87	4171.13	3082.58	4024.47	4162.98	4283.06	3115.29	2488.18	5001.74	5025.74	4224.67	3707.92	4168.03	4219.87	4135.08	4080.07	4157.11	6902.41	4853.26	4764.07	2925.70	3576.50	3882.12
P513_410.349804305131	4223.71	3636.53	2686.36	3783.91	3419.22	4351.78	4225.21	3695.50	3796.43	3554.30	3856.24	3231.24	4934.05	3643.21	3490.65	3100.27	4135.25	4035.72	3206.75	6926.75	5005.17	4042.36	3666.33	3915.83	8611.88	2098.44	6962.03	4293.23	2938.40	4293.95	4378.62	5128.91
P514_425.249486074321	4669.48	4726.06	4414.68	4443.10	3725.19	4038.20	3714.02	3472.83	3767.12	4441.84	3282.99	2658.37	3947.39	2757.38	2752.43	4646.93	2189.10	3452.19	4059.61	4077.86	3036.82	3606.65	1271.30	2927.66	3942.58	2821.47	3561.12	2447.94	4233.22	1956.44	4264.45	3060.03
P515_425.340208378315	2205.20	1920.02	2192.23	1040.61	2255.46	2071.81	1885.94	1648.10	2159.83	2061.15	2444.00	2220.26	2125.06	2037.38	1996.02	1884.99	797.55	2017.90	2152.45	1557.29	1889.52	2066.62	2182.68	1994.31	1713.15	1017.70	1526.75	1803.01	2041.76	2246.55	1069.15	1830.66
P516_426.325696428987	8838.35	30659.81	8366.38	12186.66	16549.97	12935.31	7882.88	15777.88	10189.15	10946.52	16556.64	12187.98	14125.45	9655.94	8033.18	6086.11	8223.15	19843.33	24850.23	15493.15	23541.99	9200.89	17066.09	13878.74	28152.93	9818.55	41032.70	21995.58	13645.47	7993.74	13828.33	18905.59
P517_429.372985148485	12882.84	41282.69	41443.73	26640.31	13643.44	24239.95	28271.11	60438.84	85218.04	34619.30	17523.46	16450.44	34023.16	19153.45	20183.48	16498.34	13510.86	27782.13	42332.04	17428.51	22437.06	18479.77	23335.22	113863.55	17401.19	9535.94	16923.20	13647.85	9498.21	7971.57	7396.26	13432.40
P518_437.814220728879	215.39	1002.73	369.01	352.98	784.35	32.86	34.49	433.23	58.72	219.47	301.44	273.88	402.59	130.65	73.82	133.35	365.10	635.33	458.51	276.40	809.11	536.16	127.43	584.21	1189.11	0.00	240.19	1317.75	371.02	301.22	506.62	386.23
P519_453.336349157296	5468.87	4962.66	4456.15	6356.07	4645.11	6711.36	22346.88	11427.27	6437.56	3566.66	5052.11	3402.43	11843.44	8097.97	12355.38	26748.26	9412.85	7121.08	5869.97	13020.95	12015.29	22141.22	4673.92	14032.03	18311.21	7234.89	13770.15	10053.88	10800.38	11653.45	13017.93	6592.19
P520_454.339659479542	884.46	2593.29	2299.04	1063.69	1850.94	3213.08	6754.52	5933.27	2359.31	1829.97	2543.07	1591.73	4871.41	3184.76	2194.97	8784.34	3687.23	6777.33	2717.39	4517.09	8501.92	6682.06	2648.75	5354.97	6537.58	2350.24	4861.44	3124.93	3187.02	2686.52	8348.70	1155.04
P521_454.832137257138	844.15	5057.74	949.70	1453.72	2786.31	1548.75	536.43	1840.02	1916.54	840.38	1275.38	1627.31	1940.35	1121.20	1735.27	712.21	653.50	3401.52	4381.58	2167.13	3195.47	1643.57	1816.31	1151.35	3950.88	795.63	9667.59	3041.96	2080.11	986.77	2023.31	2670.52
P522_459.383240063393	1309.80	803.47	1009.19	795.49	775.44	901.32	1001.33	1363.16	1159.58	926.49	789.65	767.67	1435.53	1113.78	1483.58	1706.31	1425.36	883.47	2600.91	1079.49	1032.68	1759.95	861.74	3041.92	1228.30	909.28	1216.26	1618.13	1568.87	1134.87	1289.44	1449.98
P523_470.369243400434	816.31	3072.07	3035.58	2280.96	932.19	1855.15	2221.27	4518.26	5253.14	2390.01	1492.62	1375.59	2438.50	1590.82	1339.37	1546.42	1066.22	2289.70	3180.71	1200.11	1941.75	1401.53	2026.60	7471.28	975.44	784.79	1276.10	1152.91	839.04	725.51	708.23	1355.93
P524_477.404084294253	901.44	988.95	673.24	1005.47	726.57	1103.76	758.76	3941.90	1517.65	1392.92	2383.07	1065.29	1934.44	787.88	754.53	673.83	719.08	693.45	1021.90	586.09	891.54	872.02	827.34	1512.20	896.01	547.33	1055.78	733.72	806.17	746.82	674.93	703.65
P525_485.360043466659	1074.52	2567.22	2585.97	3183.48	1097.72	1890.44	1719.79	13479.49	4311.05	2875.83	3697.19	2905.28	3564.03	1160.35	1257.47	1259.41	1155.01	1607.96	3407.39	1185.59	1282.94	1202.87	1308.32	5648.95	1455.12	1095.73	1524.88	1178.10	1389.19	1233.67	842.99	1143.76
P526_486.363555580797	1291.24	2134.46	1744.98	1655.21	1281.56	1669.58	1557.88	4583.73	2153.56	1641.81	1915.00	1296.06	1607.77	1162.47	1325.45	949.07	1067.42	1360.53	1428.74	1354.20	1302.52	1161.81	1231.14	3158.59	1695.35	1183.93	1653.38	1175.73	1236.91	1180.27	1253.53	1224.52
P527_523.438777752792	796.77	1164.00	1028.14	926.48	625.32	773.88	670.31	5513.21	920.25	1695.37	1507.14	1195.98	1178.43	761.63	854.88	738.59	786.77	801.12	604.33	881.79	845.58	495.35	651.45	2479.74	1101.34	828.91	849.96	819.01	698.10	680.66	624.28	717.35
P528_526.35202292625	2253.45	5086.03	5019.54	4884.66	3316.10	5916.39	3117.23	2561.90	3086.42	2277.55	2962.25	2480.90	3865.08	3274.67	2855.09	1965.13	999.37	4588.61	2558.80	2204.94	3152.58	2847.77	2872.25	2584.96	2902.23	2430.13	3243.98	2071.03	2511.60	2169.00	2849.55	2352.65
P529_536.390881888065	2159.93	10783.72	3775.14	4529.86	7093.52	3385.58	2213.58	3980.70	3846.02	2604.69	4514.55	5955.06	3277.24	3268.36	3012.91	3155.15	2858.03	8453.39	6376.41	7742.32	6930.32	3818.53	7091.11	3440.64	11028.90	2935.42	16721.39	7606.81	5656.76	2395.76	4497.93	6741.34
P530_537.426659384421	792.11	1206.84	990.50	1211.18	726.22	1083.01	968.60	2741.07	2633.30	1466.36	1406.78	1315.20	2042.51	941.71	989.49	930.49	722.37	955.74	1373.70	674.48	874.65	981.88	1078.23	3396.44	1075.45	820.79	1140.08	830.64	946.86	981.25	751.93	708.21
P531_545.402000166127	5290.51	7665.79	2198.17	5556.23	5079.61	3156.73	4006.81	7505.27	3480.27	3829.52	5133.78	2230.15	4283.35	3829.82	3876.75	4220.92	4207.61	5222.09	4968.00	6121.72	8103.38	4615.96	5253.74	6145.22	8434.67	3719.47	5517.09	8995.47	5736.12	3975.74	6072.23	2827.29
P532_566.427358819257	4394.50	1730.44	1720.49	1281.15	950.49	1559.68	1794.82	1048.14	671.61	444.95	903.04	893.73	1136.17	1196.05	901.06	1139.26	2452.20	2136.75	1361.21	1364.48	2755.48	1202.64	1256.38	1403.49	1773.68	896.95	2267.04	1002.75	1946.18	923.90	1434.31	2044.24
P533_591.407875075009	16275.77	28148.55	8595.35	17266.72	22222.47	12826.57	6752.57	15394.71	10208.16	10785.89	13975.15	13106.64	14822.93	5584.72	8511.69	8326.26	9538.04	16195.92	17441.08	18707.49	31843.38	12925.25	13931.84	14778.32	19922.17	9420.39	42680.60	28127.04	17762.62	10111.20	15124.48	17939.90
P534_598.197949160046	187.23	778.00	268.06	428.66	117.12	551.26	1825.94	1025.24	775.93	950.01	4157.07	2785.15	1498.50	338.85	27.64	306.49	138.47	219.58	583.93	273.55	746.39	82.45	522.47	1122.84	411.83	83.16	227.09	91.94	301.18	106.88	505.30	411.23
P535_599.197892407889	30.27	631.99	91.62	347.12	40.92	350.60	1018.05	543.15	218.06	640.32	1842.90	1550.90	1092.63	358.73	101.63	194.07	129.76	90.34	220.80	361.53	688.93	63.66	233.49	540.09	321.36	10.73	64.94	128.49	311.91	19.31	229.77	0.00
P536_617.438383289596	9120.21	3119.22	3367.49	3634.91	2391.82	3611.92	5031.48	7071.95	3901.18	7777.93	2349.36	2653.82	2422.99	2260.69	3291.54	1195.14	5966.45	5292.95	2887.38	8697.68	3341.16	10610.77	2372.47	4862.65	10691.86	6127.33	75868.03	14025.87	7414.47	2110.98	3363.23	4402.29
P537_631.482048996942	44955.68	102614.91	30739.04	64909.54	67633.07	46786.50	27391.93	63598.23	39537.79	39146.50	55720.61	51673.83	57288.52	24000.83	31641.53	28529.69	29746.79	59480.81	88261.90	64404.35	125746.89	46781.73	55400.74	51887.75	85754.18	37822.44	166180.09	89175.25	57795.95	38094.22	61310.45	72677.36
P538_640.410966341542	3976.40	5399.60	3133.55	4052.57	5092.02	3856.45	3279.34	6998.17	2749.95	2736.46	3115.42	2908.53	2838.49	2394.72	2405.27	2319.03	2975.37	5050.02	3489.03	4062.56	6371.83	3543.76	4032.13	5600.19	4761.04	2104.71	4037.67	8872.67	5441.94	3585.35	3922.96	3362.73
P539_662.480820708299	10413.50	10456.57	7321.66	10529.93	10970.86	8285.40	5426.20	10677.12	3066.73	6828.04	7111.40	7385.35	4818.11	3029.06	5419.71	6138.30	8193.47	11183.56	10019.32	8723.60	23166.09	8475.63	10267.10	8740.68	8981.99	5256.65	8539.93	16656.13	11929.17	6701.10	9614.90	9155.22
P540_671.493834402761	7674.75	21989.00	7093.53	12252.77	13358.90	9297.81	5924.87	11291.68	7884.79	7009.00	10054.87	10600.00	11854.46	6508.26	6098.97	7650.51	6299.26	11889.35	17781.30	13041.73	20552.63	7433.16	10114.18	11283.23	17065.11	7517.64	27861.63	18954.25	12489.67	7595.29	11722.10	13919.06
P541_716.55041337659	2728.46	13618.83	7910.71	7379.42	18577.76	6489.40	4618.54	14825.58	8879.14	6963.93	7135.91	5076.82	9602.48	8001.35	7316.29	5221.93	6886.08	9214.92	14218.96	10393.04	12990.82	8622.55	10639.61	15522.60	14254.79	10011.11	17922.56	14034.94	8458.47	5322.02	6294.93	8235.82
P542_719.505855979431	2554.80	1945.07	2124.12	2549.73	3272.13	2289.75	1532.59	3455.85	1056.09	1599.12	1897.54	2123.67	1937.95	1148.74	1791.04	1597.93	2080.89	2795.86	3449.53	2183.49	3090.96	1850.57	1228.69	4424.94	3777.76	1427.74	5671.58	2839.21	3125.88	1662.23	2656.17	2805.04
P543_732.546632818023	20237.95	43112.64	24056.06	39836.20	51240.33	27082.93	14069.67	52067.68	12612.45	15975.66	27695.98	29478.20	33181.46	10826.77	25903.81	15276.87	28205.46	28843.43	48693.70	24456.48	60692.25	38246.47	19325.84	51606.13	51324.14	13921.07	39030.64	73947.05	64235.06	30211.33	32590.42	27704.97
P544_763.560629864396	12100.64	44385.29	11699.60	21961.57	27752.06	17753.37	9215.04	23753.99	18037.74	15857.87	22040.70	22183.57	20527.72	11657.46	15791.82	9727.43	9937.77	36708.58	44747.40	23579.65	40973.79	16493.50	23165.78	16348.51	47047.61	14220.47	89834.10	33681.79	20403.75	14624.83	22845.43	34927.53
P545_767.491442447542	4222.90	12945.67	4290.29	6230.88	6991.72	5093.35	2797.50	6398.17	3295.16	3688.49	7162.88	3749.31	8355.85	4833.85	3590.36	3618.41	3635.74	8999.31	9251.97	6038.87	10176.67	5501.22	5769.43	6615.27	11845.40	3279.97	15121.67	9687.32	8124.12	4204.79	5178.99	7696.22
P546_797.501575046859	3174.04	5635.98	3338.04	4063.48	4109.25	3542.46	2955.55	3584.72	2358.28	2908.96	2873.75	4907.63	3385.08	2637.86	3148.63	2610.94	3272.07	5664.89	6036.01	4331.03	6516.71	3212.61	2610.74	3483.70	6521.02	2549.27	12745.94	7025.50	4706.97	2922.36	3563.42	4746.49
P547_820.598899706286	18949.63	71078.39	23157.95	32576.48	41119.51	28224.41	16320.75	36641.52	28156.41	24190.06	30246.65	33380.20	29992.85	21802.57	24165.06	16528.60	16902.00	51314.58	65652.73	37427.62	55224.63	23215.72	35975.30	31323.35	70368.21	22018.95	123157.80	50029.65	33885.60	20677.36	32415.23	52526.24
P548_841.528100279688	1474.49	4553.34	2276.58	2333.05	2729.54	2164.86	843.74	3397.70	1553.27	1493.79	1418.38	2323.28	1296.70	1149.57	2302.50	1950.90	1488.33	3678.86	4615.33	3095.80	3297.18	2165.10	2092.28	1767.34	5010.74	1417.91	7341.83	3022.52	2384.22	1496.25	2313.44	4241.26
P549_848.628441584551	1422.31	5241.74	1529.58	2700.29	3731.28	2454.72	949.29	2815.83	2076.98	1368.69	1897.47	2320.99	2767.08	1668.52	1932.56	1576.23	1039.48	4091.94	5024.07	3049.94	5115.49	1955.77	2732.71	1611.26	4745.24	1458.14	8413.39	3010.00	3348.22	1726.32	3217.40	4343.83
P550_864.625546284419	8489.88	41826.59	12005.91	15970.74	22977.97	13034.90	6944.25	20557.94	16822.18	11944.57	17289.97	19205.96	17071.59	10984.72	13441.74	8635.50	8090.53	30355.98	33977.75	21986.76	28186.70	12731.89	19622.75	14821.31	44685.76	12550.46	74469.31	26557.47	18653.87	10191.38	17904.99	28597.37
P551_996.704080593148	986.17	6074.60	990.61	1390.53	3754.65	1499.71	962.83	2514.97	2572.59	1927.85	1325.38	2985.24	2156.47	1551.57	1034.07	1438.73	383.89	5003.57	4696.22	3437.03	4484.88	2246.62	1699.31	1594.29	7432.77	1455.35	12559.63	3807.93	2397.12	1362.96	2028.55	3404.65
P552_653.180968283262	797.97	0.00	93.10	278.32	0.00	121.59	1420.71	762.85	789.51	193.33	3386.75	1939.96	709.65	577.92	67.92	62.34	60.29	0.00	219.69	366.12	28.83	124.06	461.90	31.64	0.00	311.51	276.54	0.00	468.21	94.97	504.83	0.00
P553_983.690587627551	64.47	2008.21	270.05	573.46	790.92	631.52	0.00	673.11	735.81	205.16	93.91	724.83	576.25	204.03	512.01	0.00	312.03	1504.44	991.10	710.36	585.30	682.23	347.94	260.82	1653.59	368.92	4122.40	774.15	779.12	169.83	847.00	685.71
P554_116.975783270392	17844.18	16623.53	17540.13	16624.71	17420.24	17563.17	17036.46	3946.27	12450.68	17738.37	18192.20	15408.91	17511.98	17751.56	18127.03	13999.60	16720.07	2945.18	14939.46	17183.68	2709.82	14291.99	15553.58	17093.47	16863.85	15889.48	16122.32	16258.38	16884.64	17037.31	3534.33	17948.83
P555_130.008073761151	6277.86	5559.80	5406.40	2301.35	5210.59	8124.74	7189.38	2283.03	2513.78	2490.85	2764.51	2077.40	2831.73	6324.54	2832.91	3004.28	4850.69	1424.96	2158.94	7259.86	1576.39	2106.26	1042.42	2315.45	2853.40	7259.88	2321.39	4422.40	2798.00	2738.07	1905.18	1999.87
P556_183.17465614526	1633.40	1314.51	1276.63	1174.09	1473.98	761.25	1557.65	1041.65	1059.16	1390.14	1125.19	1133.50	3877.39	1071.12	1227.82	502.70	1179.05	1127.90	1123.41	1616.49	958.46	1408.94	337.27	1039.76	616.15	681.25	722.14	958.84	904.41	982.87	2392.85	874.81
P557_236.833452810518	13336.03	12561.76	13284.31	11764.64	12585.71	13273.66	12399.54	248.90	11274.66	11516.79	12030.91	11720.45	12745.41	12246.17	12394.54	13128.82	11656.81	260.68	12077.87	11672.85	293.79	12190.29	12575.51	11830.54	12009.82	12367.04	11344.93	12384.10	12706.40	12230.58	221.91	11416.29
P558_245.226575798218	5691.39	7244.86	3610.72	6388.12	8173.60	5610.96	4712.21	9965.79	5055.74	3669.26	8613.70	4593.18	9614.03	6872.51	3734.18	4135.22	4330.64	14251.04	4673.25	14109.01	11709.84	6665.55	2919.78	11580.71	9966.04	4777.57	12323.25	10495.37	9217.61	5366.71	9228.76	6306.67
P559_268.13984655693	423.74	24713.52	11713.56	3175.44	1396.51	2907.81	2579.56	7962.75	4840.26	15702.17	1994.36	6005.24	5261.92	3054.00	469.86	748.26	887.91	5347.79	9395.27	684.14	2047.45	580.81	1787.01	19955.24	787.31	793.65	715.94	670.68	844.60	714.76	640.81	829.56
P560_271.827810608565	6514.43	5178.68	5586.57	4866.92	5517.11	6025.78	3660.62	15.28	1964.57	6655.74	2649.00	5046.21	2743.71	3294.36	4297.33	6138.50	3952.67	39.29	3326.19	4503.89	5.09	5034.13	5187.44	1718.93	3954.86	1896.09	3837.11	1480.95	6393.59	4215.15	25.39	2245.17
P561_281.247816337138	41513.85	56943.06	30257.28	56117.38	64322.03	43695.08	33496.82	70595.02	40720.44	29271.72	80552.51	37458.96	70260.51	50452.83	27068.96	37778.52	31501.76	102954.40	41835.61	124019.34	101331.60	51581.53	36734.79	75885.02	75963.91	34259.34	95685.85	83526.24	69187.75	50694.91	52396.68	47475.63
P562_281.247680024712	51492.35	24373.98	13208.45	47822.62	18371.11	21341.89	24975.54	53731.75	40744.26	11070.22	12467.85	9874.69	12790.45	12176.09	21402.92	32640.42	37252.23	15909.27	19298.81	71699.95	17814.18	45662.79	12059.21	31187.25	79068.90	26350.53	51680.38	28607.82	67509.34	39549.39	51038.63	47258.91
P563_287.908203476161	5513.37	3849.69	5116.94	9811.53	4605.44	4730.61	6326.41	1830.29	4341.40	6017.98	7945.66	6623.82	6506.97	8474.72	4988.53	6152.07	5278.97	2228.86	4667.88	7196.00	1783.76	11576.34	4766.09	4354.37	3993.62	3942.09	2904.96	4968.76	5846.94	5031.91	2215.41	3481.75
P564_312.326805294821	768.53	4258.38	1324.60	2495.75	1038.69	1075.44	1786.73	2512.43	1192.73	1999.90	1463.26	2060.95	4047.42	1391.37	3216.10	905.30	803.39	925.62	764.05	619.53	1573.58	489.18	1963.04	1820.65	2235.80	878.80	1835.68	2431.29	1003.41	873.08	781.94	2059.81
P565_330.300476185403	2377.19	1743.53	1617.88	3362.47	2293.21	2997.95	2593.37	1178.45	2528.37	1846.63	17057.26	3183.35	3524.00	2416.86	1625.43	3478.38	1315.33	1682.22	1047.81	5147.51	1058.66	4112.95	1854.36	1959.21	1540.60	1516.19	6803.73	2405.96	1263.45	1652.69	779.08	1696.04
P566_337.314497101881	6408.48	6047.55	3782.83	5138.36	4372.31	5810.80	4430.62	7845.31	3595.27	3758.46	6577.30	4300.43	4740.43	3932.76	4040.86	4194.77	4666.99	4951.03	4657.53	6774.67	6805.87	4403.33	4764.60	7202.71	5108.41	4410.45	5043.84	7713.10	6688.90	5073.33	5697.59	5226.18
P567_358.303397480923	3855.85	3790.93	3120.93	4848.92	4143.92	2925.93	5457.60	3242.24	4373.06	4006.51	4634.43	7446.98	22750.58	11784.31	4374.84	3659.15	4241.47	29348.46	5484.75	10411.49	4014.72	4471.02	3634.94	4679.27	14192.66	7116.75	31584.20	3719.28	4917.51	9162.56	6565.58	5152.52
P568_373.813989929483	1288.30	1315.84	1038.62	1050.71	1309.02	1449.05	957.31	263.03	1276.39	1096.80	1300.93	935.37	637.63	1037.22	1356.37	1058.36	967.14	0.00	1077.70	1055.26	329.09	735.96	1430.00	794.15	901.14	879.82	1268.91	1435.69	1008.07	907.47	192.78	838.20
P569_388.791196019524	1587.01	6752.08	1810.85	2882.52	3895.15	1160.50	1175.44	3342.93	2098.70	2219.78	2319.89	3012.67	2189.53	1687.93	1399.06	1127.60	1297.87	4618.71	5356.10	3044.87	5577.95	1215.11	2893.21	2941.70	5524.59	1394.75	9839.06	4090.34	2538.71	2057.60	2775.88	4211.37
P570_394.325540202507	5163.01	7106.96	2147.22	3650.27	5264.01	4441.07	3345.27	6340.89	2693.42	3590.51	6054.86	3507.85	3113.88	6018.13	2316.51	2473.48	2916.22	6934.51	4028.55	5810.86	11512.57	4433.75	5168.44	16703.61	8429.44	3170.80	6808.90	6987.86	5133.17	4095.47	4953.12	4355.57
P571_404.814380736743	1263.48	5874.49	1885.99	3016.02	2926.15	2738.20	975.62	2586.51	1759.85	1521.83	2373.04	2302.36	1669.51	1350.27	987.46	1387.53	1458.05	3448.35	4838.92	2866.99	4751.84	1633.04	2614.91	2302.90	3640.32	1158.84	8200.04	3721.29	2119.25	1445.27	2807.77	3467.72
P572_414.244135531522	1655.00	992.16	1262.53	2294.86	1451.66	2363.62	3107.54	1141.25	2409.73	1545.45	2665.05	2134.85	2966.40	2996.53	1799.47	1844.73	2737.57	2692.33	2164.85	3961.99	1109.42	2068.24	1592.43	1772.35	5201.94	3375.24	8488.93	1741.00	4463.90	4254.80	5180.22	2078.89
P573_434.293120492617	3886.98	5247.27	6380.23	9194.49	9218.61	9025.20	20808.35	7736.58	4722.07	5145.17	8662.34	7798.28	7995.53	4466.13	4623.19	3778.78	5157.20	17618.64	5934.32	13778.85	14755.45	10528.63	6813.44	9852.51	20096.82	5577.69	14275.06	4587.99	6349.42	9332.65	11579.09	6427.44
P574_437.341331785854	18506.32	4213.17	5279.59	16739.60	7865.44	10525.22	22217.02	7506.90	29173.82	8412.92	8121.60	7776.11	20945.81	13411.42	9929.65	11521.27	24757.30	4915.91	41111.15	44698.88	4393.51	12773.79	4326.69	43672.92	55703.54	25569.39	47967.28	19101.22	41831.55	20826.95	8109.55	14853.49
P575_441.173788601659	3096.60	2841.33	2553.02	2757.54	3276.53	2517.57	2553.34	2496.42	3056.96	2666.38	2554.50	2925.42	2541.04	3079.11	3166.39	2640.68	2855.60	2990.04	5283.23	3296.53	4458.44	2173.31	2929.82	3304.00	2993.57	3303.32	2513.45	3955.38	2882.15	2885.68	2876.19	3013.65
P576_448.338651888416	7634.07	32480.41	11807.51	14582.26	18495.25	13989.15	6585.76	15374.35	13138.21	10035.27	15353.79	16037.42	13170.79	10001.92	10376.19	7176.75	9322.41	23183.73	27652.74	18251.08	24808.73	12026.23	17076.16	15333.09	30987.64	8517.01	49493.28	24582.93	14544.24	8843.32	14195.74	22000.67
P577_448.363119002043	25796.39	19701.45	20540.06	22118.45	24498.36	23279.91	27452.39	18070.05	16297.02	15077.61	15593.13	23342.57	18487.45	22681.84	23156.37	21937.12	27466.67	27777.84	25588.51	34638.37	28004.11	22315.57	22274.54	15156.98	20577.51	26560.14	18212.31	23396.30	36154.14	19084.10	26125.34	22331.00
P578_457.330660620448	8003.38	9896.46	4790.78	11756.19	6969.56	15074.10	14237.14	4653.04	8149.88	8336.74	8879.59	9669.55	11826.38	8681.13	8998.11	8487.47	9106.79	23966.18	8516.79	18194.16	13103.51	9705.98	9059.13	11444.24	27047.10	8514.15	33212.17	10804.28	8937.43	7867.89	10168.16	9662.80
P579_466.32706529368	3675.54	3775.80	3609.72	3982.51	3018.86	4257.10	4475.92	3126.47	2955.52	3099.52	10240.64	3223.74	3970.61	3107.77	2670.57	3004.53	1108.07	2908.26	3210.47	6519.08	4768.04	5021.51	3423.55	5210.67	6382.77	7478.45	7421.77	3488.51	5876.93	4539.39	4142.81	3625.73
P580_470.853755301091	2509.60	13401.80	2609.72	3945.20	7436.81	3476.33	1773.62	5606.54	3361.49	3600.88	3981.35	6220.97	2329.92	1752.07	2755.84	2434.71	1954.34	8749.42	9737.13	5537.83	6952.83	3209.05	5795.58	3642.60	13008.23	3250.89	21155.49	8684.41	4515.96	1960.06	5213.37	7233.76
P581_484.383452512967	1911.12	3150.06	2381.44	1878.85	2488.99	2066.44	1674.49	2967.04	1906.06	1732.79	1222.03	1695.81	1968.96	1897.86	1422.52	1553.49	1550.20	3177.14	2502.95	2446.55	2790.65	3809.61	3471.36	2285.73	2760.66	1274.56	2246.86	2891.25	2216.12	1596.51	4013.64	1840.13
P582_524.383506873604	1794.07	2843.17	2226.22	2210.84	1761.08	2169.14	2272.89	2210.67	2236.51	2150.68	2288.10	1500.48	3140.40	2538.53	2586.42	1604.16	3077.27	2269.03	2054.52	2803.13	2408.72	2539.82	2170.48	2961.08	2605.19	1918.01	4185.37	3173.52	2450.21	1898.64	2441.81	2753.06
P583_525.411777423832	1038.46	1266.25	1170.00	1988.80	1570.80	1243.26	1136.99	1779.73	1337.42	1657.73	3172.92	1974.44	1855.02	1936.44	1457.59	1297.65	1990.12	942.87	781.07	649.26	877.96	1085.72	1010.70	1107.02	1443.73	1579.11	2089.31	1307.98	1343.08	1413.46	1361.97	822.54
P584_526.519399132206	12692.58	29157.98	78114.94	18566.55	34542.77	39600.90	24900.07	25811.28	30908.22	23097.10	29581.86	14564.69	55321.25	43949.99	23875.20	16385.65	19864.04	23816.52	20976.38	17349.50	7620.05	12032.43	7899.77	86072.04	23531.94	28321.26	21519.93	25239.49	14678.04	17877.31	17435.42	32334.05
P585_529.441150447032	959.91	691.20	480.40	655.90	607.44	853.78	471.13	1181.02	647.59	1075.37	2518.09	1516.20	3025.13	1300.87	448.54	678.80	981.94	608.37	505.91	460.92	516.30	400.59	503.93	586.50	1113.63	859.91	569.92	828.98	928.90	463.66	589.44	637.35
P586_543.458261562319	537.44	736.92	408.69	562.20	471.06	462.97	327.09	897.05	536.54	859.13	3830.34	1523.22	3543.43	999.73	333.33	537.72	560.00	370.40	362.54	669.01	235.74	415.64	392.47	307.80	1556.58	408.31	678.22	629.62	649.84	361.20	464.09	323.97
P587_556.492664826819	1085.37	2292.99	1853.31	5720.12	1572.35	1904.19	1567.73	8295.58	1297.38	1721.88	1476.58	5585.18	1979.34	2831.62	1612.73	5447.80	1434.59	1674.61	40454.22	1738.97	1146.42	1034.91	1182.21	3730.74	2380.84	1398.52	1238.25	1035.76	1351.36	1146.95	2264.92	1501.42
P588_556.861534246762	12844.00	5223.21	8717.20	5990.03	8921.34	5685.74	8131.77	30.01	13393.87	14192.68	16337.09	12738.50	12527.65	5097.96	13155.63	13878.70	5116.88	134.06	2867.06	9427.17	239.74	10025.47	4292.17	5022.98	4485.04	12118.95	6112.73	11020.86	9034.44	13595.79	53.62	12481.54
P589_560.379590815971	4452.66	6029.93	5539.33	6083.13	6291.09	6735.39	4224.24	5606.69	4104.81	3928.52	4351.49	4376.39	5644.68	4806.71	4626.07	3834.85	4578.02	5650.28	4582.30	8181.83	8091.53	6313.74	5882.86	4697.29	6815.64	4612.84	6995.46	7730.76	6547.59	4017.21	5268.57	4522.48
P590_572.358160348672	2983.29	3762.38	4317.09	5307.35	3199.99	3648.67	3825.81	3461.14	3147.31	2709.98	3344.74	2947.10	3699.09	3014.20	3209.67	4364.55	4371.35	4606.16	4876.77	5539.29	3431.19	2631.91	5259.23	4705.32	4967.02	3722.96	3236.07	2989.84	3338.59	4256.11	3918.24	3891.00
P591_587.455738089944	55293.85	95567.98	33202.39	72274.33	74189.35	52762.26	29418.55	68411.85	38871.89	42247.22	61391.47	55140.43	63012.27	25005.47	32064.28	33971.47	33829.53	58402.81	83960.22	72806.37	136652.25	51353.59	55642.33	59582.13	83075.14	40550.25	161647.34	95376.30	65871.41	43311.23	62639.11	69580.16
P592_599.490867136264	11726.34	31183.89	20057.68	12572.47	30422.20	21898.52	13377.47	16734.27	8683.98	10415.68	18480.32	18239.90	17611.80	5426.17	8356.76	8643.70	14604.40	18821.47	21137.34	25226.35	46479.40	20012.40	12436.36	21065.66	24739.01	11239.73	16385.44	24674.85	24335.89	15736.19	22160.98	18050.15
P593_602.391772717933	12144.75	5504.73	4413.20	6824.85	4905.27	5774.51	11890.30	6166.41	17185.91	5927.52	4956.83	5568.06	10919.18	7464.26	6389.87	6743.53	13770.22	5174.67	14942.20	25240.87	4207.12	8819.16	3644.12	17380.69	30743.40	15445.58	25440.14	10502.63	14964.18	13208.68	3589.85	13018.01
P594_607.381659129172	12047.85	17964.57	14178.94	14576.05	14632.99	9300.68	8866.09	10421.45	7006.59	9122.28	12920.47	12559.82	11489.53	5308.74	8796.23	8361.42	7952.29	12630.95	17072.89	14980.18	19230.88	10746.67	11491.76	11956.64	13879.02	10416.69	25197.62	20451.82	16044.97	9580.96	10726.59	15256.63
P595_608.258498652061	2114.74	1460.11	2317.76	731.29	487.81	1660.81	2173.24	2879.06	3176.05	1180.45	1565.07	1382.88	2096.26	1730.65	1180.61	967.15	1079.11	1155.45	8257.83	1066.00	1218.06	1045.07	1223.37	11891.94	1288.12	780.71	1319.86	746.22	757.18	566.50	816.50	749.64
P596_630.478682212096	126531.84	282693.08	85045.59	184809.40	192247.52	135233.53	75269.40	176757.76	109562.32	111170.41	160502.77	148643.24	167070.88	70464.96	87310.84	81860.04	84472.33	163930.34	246703.57	184484.06	364359.96	134679.31	156100.41	151902.66	241135.76	106953.44	476992.25	248701.11	171158.07	109338.03	173431.54	204617.84
P597_641.381252140036	37290.78	3132.70	3280.17	10447.43	7280.24	10100.16	28137.45	30194.39	35222.37	5990.81	3271.44	6363.81	22735.92	13836.54	10623.11	18925.96	38824.08	4735.03	6981.20	48064.17	3411.80	19152.97	3974.98	10077.51	66179.31	27360.31	62612.18	23132.60	44661.65	31462.91	38081.70	42393.00
P598_644.491445203328	880.34	1183.88	1275.46	2028.26	910.89	815.01	817.77	4850.82	837.56	1004.30	1074.52	2620.18	772.18	1193.98	639.52	2170.78	786.42	889.89	834.51	823.21	704.45	639.52	894.92	908.61	1065.83	898.18	795.10	1034.16	1075.60	818.74	747.69	941.55
P599_646.50002475891	10754.17	22109.10	7851.49	15872.57	16194.00	11757.24	6771.00	15644.82	8518.69	9700.26	13890.98	13305.00	13434.29	5575.73	7568.30	8243.86	7798.45	14111.21	18919.43	16054.59	25793.64	8694.12	13401.57	14634.68	18636.12	8280.62	31068.45	20962.35	13571.77	7935.87	13893.24	16876.23
P600_649.450270213669	12362.58	26825.35	6285.61	18315.51	17207.19	12136.21	6094.90	15831.41	6466.15	7978.69	14335.33	12068.67	13298.41	5556.83	6684.69	5462.65	6508.43	13293.77	19221.49	15373.42	29258.43	7734.96	14184.94	16570.59	17602.77	8431.51	29592.53	24431.73	15206.33	6386.52	14806.94	16372.31
P601_651.408170219545	12089.91	17736.82	8822.02	15129.82	13358.03	9553.71	8186.44	9239.82	10426.48	8622.28	10510.87	11532.43	11832.93	7698.18	5912.18	5247.20	8732.22	13602.33	16955.99	12628.77	17255.30	8603.48	12088.39	10348.40	15526.22	8684.64	26246.18	17427.31	14420.73	9718.24	9469.91	16049.26
P602_663.453782004504	299389.77	170017.15	190706.13	164072.89	275104.55	161380.98	158764.91	424074.03	425966.55	170520.59	172648.37	180986.74	316528.38	170185.44	235953.81	176305.07	177240.51	182732.36	174775.06	165700.07	168550.36	135629.87	166684.74	169920.39	182946.38	199769.31	164791.03	163593.38	173929.11	150324.44	129765.88	176462.67
P603_693.477255465403	10367.20	25388.81	7799.21	15478.02	16826.41	10226.02	7152.07	14590.27	7700.27	8451.49	12017.98	12213.01	10337.94	4969.15	6025.95	7415.38	7434.00	13458.60	18966.24	13805.03	26223.10	8415.72	13360.02	13837.70	18614.85	5358.12	31110.79	23233.78	14354.52	8619.72	12343.62	15503.62
P604_722.510171950778	161058.22	91029.69	98744.19	70541.43	145985.78	76260.40	83505.74	295807.35	328158.46	132151.82	136886.86	113517.36	189681.08	113995.46	140711.31	101630.39	95829.71	90592.04	87121.81	92388.37	85304.02	75968.40	87127.85	114766.17	135703.11	135701.22	118567.46	98278.65	105935.65	89220.89	75453.48	101856.70
P605_724.560259425053	1934.84	6401.20	2258.38	1644.35	1807.55	2330.04	1248.98	2248.49	1165.42	1728.89	1512.42	1911.81	1250.66	1236.53	2620.86	1032.75	1077.55	3043.46	1841.59	926.23	2411.46	924.70	2031.64	2588.15	1510.91	755.53	860.45	906.11	1125.43	735.78	613.05	1400.67
P606_731.569184571286	2547.40	6046.62	1933.20	4110.44	4597.64	3778.27	1289.91	3488.38	1682.83	1811.74	2138.76	2533.33	2586.87	1549.41	1687.19	2120.77	1812.38	4351.50	4257.82	3375.48	9487.24	2664.27	3182.57	2623.26	3929.29	2531.04	5253.81	4407.23	2764.08	1632.43	4375.65	2826.73
P607_733.549836517821	25380.10	71030.76	23116.37	41602.77	44545.94	31785.53	19726.05	40880.84	25979.01	27165.90	36949.08	34812.40	39063.10	22681.85	22674.39	19011.45	20396.86	48108.50	65097.77	43756.77	68841.28	27430.39	38480.40	37309.39	68597.87	23789.55	112496.65	55657.68	35281.40	21368.89	39563.26	52510.79
P608_739.460530129139	4530.95	11547.63	4230.42	7167.79	8543.17	3437.77	2926.37	3864.36	4174.74	4907.43	5909.76	6321.00	5450.81	3967.79	3912.11	3036.01	2896.25	7208.87	11058.73	6325.81	8584.19	3728.11	6981.29	4018.61	9587.28	5330.93	18120.54	10442.58	6771.46	4870.63	4531.30	9198.13
P609_762.557251973846	30719.67	111829.29	29860.25	51993.78	67334.75	39976.19	23827.95	57085.60	45576.20	38398.67	48614.94	52741.47	53667.24	31089.33	36649.72	24315.92	23463.43	83781.67	109240.45	56310.43	99775.59	39977.79	53958.93	41084.93	109917.09	35458.30	214623.37	81236.12	51434.41	34107.61	55602.16	82781.26
P610_767.515683781305	2061.98	9816.10	2367.21	5188.45	5992.75	4190.07	2314.65	10139.71	2448.26	3618.28	4906.08	5234.36	2766.61	1992.66	2797.50	2764.11	1988.61	9034.13	10357.07	3668.94	8946.23	3730.62	5022.07	5592.45	9365.13	2922.60	18286.68	8653.61	4197.44	2516.90	8068.97	7605.93
P611_773.492609513467	1598.28	3164.97	1810.32	1974.85	2349.97	1994.29	1824.77	2246.46	1476.73	1783.74	1249.88	1219.39	2383.52	1270.70	2266.31	1927.83	1640.38	2922.59	1672.81	2223.71	3335.09	2450.39	2301.66	4496.51	2613.82	1342.66	1830.16	3643.55	3188.42	1729.74	3436.65	1809.38
P612_803.572405174558	662.01	3928.07	1683.47	2263.30	2585.68	2097.24	1413.23	1319.91	1850.03	1244.67	1512.73	2282.91	2082.96	1558.94	1661.59	1460.86	1096.15	4224.98	4234.94	2333.88	3899.92	1774.75	2944.79	1799.55	3767.65	1051.51	7907.32	3421.39	2084.85	1141.53	2245.32	2912.49
P613_806.583475369958	13680.45	58946.89	17207.08	26643.51	34535.01	21626.57	12068.63	30525.38	27676.64	23020.61	25533.87	29883.87	25215.22	18412.86	21274.14	12354.37	11334.42	49422.11	58810.85	31659.69	47739.25	23127.74	29051.73	22754.33	62502.95	18705.28	128677.13	41930.45	28653.39	17998.50	29464.97	48101.21
P614_821.602091965948	8173.81	30267.29	7250.19	12219.87	17820.07	12000.34	5620.05	17804.05	12881.23	10581.49	13952.35	16327.87	12915.05	9508.84	11088.20	6271.59	7413.98	21709.98	29608.94	16611.62	24827.08	11062.29	15681.77	13758.88	31227.50	9050.10	58197.06	22038.02	12591.99	8286.83	14620.07	22537.39
P615_835.603097412587	1022.57	1038.31	1234.31	1438.60	865.98	1871.15	944.97	12672.94	13809.25	11076.72	8459.87	3730.12	2072.83	2466.53	1728.47	974.02	1365.06	727.32	873.31	576.78	696.12	806.70	340.19	6572.77	6210.38	5287.30	3783.12	1587.54	1527.86	1248.51	841.11	679.92
P616_880.647246623303	2575.94	5767.03	2417.30	2533.04	3378.13	2858.64	1231.19	3050.28	1422.73	1589.46	1907.16	3452.76	2490.10	1891.47	1944.52	1202.19	1036.48	3001.16	5549.95	3562.36	4555.68	1666.19	2813.11	2896.60	6477.79	1247.03	10115.05	4493.57	3410.72	1698.23	4310.66	4500.10
P617_909.654880596924	1147.51	10720.07	3003.92	3299.09	4637.19	2899.25	1470.45	5135.04	4245.62	2937.64	3312.24	4614.05	3733.73	2229.54	3112.36	883.18	1825.61	7960.30	8405.71	5173.43	5493.60	2365.48	4490.64	3319.78	12084.24	2489.12	21926.79	8033.87	4406.38	1959.06	4182.90	6934.65
P618_923.670238380264	1157.10	12626.25	3182.06	4287.97	6308.23	3908.61	1237.90	4435.38	3714.45	3304.81	4009.84	5041.10	3553.31	2926.64	2872.85	1384.66	1900.76	7305.57	9202.15	5848.68	7159.21	2246.74	5284.95	3607.27	12755.09	2943.57	20262.17	8576.53	4599.77	2802.27	4162.11	8608.39
P619_992.619196396277	236.07	1036.73	431.36	550.06	781.25	544.06	161.88	1357.72	234.62	253.83	292.43	601.60	273.69	231.07	417.17	151.61	259.57	1251.75	544.18	770.17	1912.88	150.67	690.76	576.92	940.19	50.14	976.15	1852.82	1211.74	584.33	863.01	487.30
P620_366.698769972407	873.36	1420.48	1291.88	1069.97	947.46	1081.82	870.05	0.00	1143.05	1306.80	1237.64	1082.90	1507.67	1009.22	1425.63	1178.70	970.41	0.00	801.81	448.19	0.00	810.98	411.26	983.34	1484.41	572.63	923.82	1334.27	1294.58	1047.17	0.00	1346.06
P621_101.07984326819	17173.35	16848.22	13937.32	15923.47	19844.68	19288.98	16604.55	18569.22	18332.46	28231.97	18657.90	16373.55	16444.67	18141.22	16115.93	16018.50	17534.63	19473.87	22157.97	17557.51	20523.08	18675.35	26798.63	17013.00	16745.74	15797.86	19962.53	15194.81	20199.20	23010.72	19023.89	19934.92
P622_105.935631660754	6791.34	7953.51	8107.52	6270.30	7867.97	7585.56	6911.90	4529.17	7005.40	7389.55	7603.26	6658.92	7107.14	7403.18	7657.65	7892.52	6838.70	3479.72	7345.42	6689.33	4121.49	6629.12	5332.20	7040.57	5264.76	7021.93	6586.86	8774.90	6871.62	7662.79	3977.05	7790.06
P623_117.959817189591	7837.51	6220.50	9150.49	7976.64	6171.63	8921.91	8670.39	467.31	8559.01	8122.75	8512.02	4821.34	9025.39	9541.10	7343.37	9718.54	8622.35	332.14	7179.34	7042.05	472.65	6572.22	7094.48	8641.88	921.41	9032.43	7463.86	6974.24	6266.27	7349.65	564.54	7971.17
P624_124.087541964888	10243.09	14354.44	29237.20	9895.96	10541.97	10855.24	8388.08	8083.00	8087.18	7675.66	9619.72	18271.36	15691.70	11204.82	10112.98	12810.82	10015.84	9599.58	7755.90	9426.75	8199.48	6640.09	8992.51	9524.10	11249.18	8991.27	11225.28	10142.21	8201.95	9079.91	10071.27	9265.83
P625_161.132393037933	2319.88	1033.85	2316.67	2508.87	2063.08	2710.17	1208.07	2401.46	2193.80	1430.87	5115.39	1995.27	1762.71	2813.11	4031.59	2336.40	1739.38	2395.80	1879.65	2489.41	2438.87	2256.57	454.82	1933.72	1410.32	1580.44	973.37	2083.57	742.75	2064.97	2195.54	1317.18
P626_163.148009097542	1317.16	2138.79	939.52	2745.45	1584.89	4019.45	7870.44	1191.47	1387.58	1841.51	909.86	974.66	6463.41	5896.58	849.77	6600.22	5672.03	1972.71	7291.66	7237.95	7937.70	7229.27	1577.15	6418.49	2992.52	1051.00	5485.49	508.40	6719.60	6739.57	2385.11	3107.58
P627_175.14775299239	1979.02	2269.87	2022.11	3337.82	2274.71	6790.92	2514.59	1969.98	1984.16	1897.85	5076.82	1820.65	2013.82	3514.88	2023.33	2297.80	1553.73	2150.84	2429.68	2151.09	2431.59	1367.47	2442.72	1832.31	1175.94	1197.21	1672.80	2236.42	1941.31	1309.73	2222.50	2178.87
P628_187.147955213416	3441.37	1939.07	2475.84	1953.37	1870.13	2581.70	2255.86	1834.99	931.27	2288.79	2127.80	1769.18	2410.00	1584.93	1618.36	2405.71	1225.56	1794.31	1823.78	2048.23	1907.34	3286.79	1710.44	1820.11	713.22	1024.46	1425.44	1945.18	1817.64	1905.05	2295.60	1443.59
P629_188.905861284403	3622.65	3736.42	3576.86	2904.29	3452.79	3487.19	3238.74	432.62	2460.92	2764.73	3503.57	3143.81	3266.73	3116.71	3144.28	3212.40	3440.56	424.34	2794.86	3320.17	570.61	2846.83	3226.94	3103.72	3457.71	2334.81	3356.51	3121.19	3141.86	3089.07	347.06	2199.62
P630_213.184774305233	4978.86	3643.76	3692.25	3604.83	3361.21	2202.92	2474.55	2448.28	3112.95	2874.28	7487.35	3450.60	5293.65	3332.00	3174.68	3546.41	3430.57	4314.00	3441.81	5381.65	4367.44	3071.70	3794.51	3562.36	4842.69	3138.01	5854.63	3701.99	3690.31	4559.09	3612.67	5180.15
P631_282.251130696332	11181.17	4861.13	3206.56	9311.05	4012.93	4692.17	4736.14	11204.41	8908.95	3041.72	3086.52	2691.01	3050.84	2922.88	4582.83	7224.20	8245.45	4468.93	4206.51	14962.95	3928.56	8618.95	2878.30	6739.94	15251.88	5613.87	10443.65	6268.65	14737.83	8768.22	10029.23	9984.23
P632_305.26894344686	17299.66	33805.43	15587.20	16714.07	25069.18	19422.81	19057.41	13030.32	18657.94	14239.32	17390.73	13239.04	15958.96	17090.98	19305.00	14480.26	18851.80	23445.97	19313.17	27939.98	16278.94	13631.78	19441.74	41839.21	29676.58	26432.56	22651.74	15180.10	29681.72	15355.74	18261.67	19262.77
P633_324.29014645954	5545.95	8732.37	3650.44	7895.68	7429.56	5397.71	3446.21	12850.74	2421.91	3519.94	8758.47	4535.53	8375.19	4489.12	3394.87	3919.68	3906.28	5747.84	5449.86	15569.13	11918.23	4108.42	4664.68	9156.24	13899.54	7159.76	13297.36	13447.35	7632.74	3571.45	8818.58	4947.05
P634_334.251540913587	4863.42	6794.80	2041.93	2766.09	3971.73	2444.27	1268.57	10013.10	8402.10	2539.32	2687.54	2838.55	3096.56	7850.89	7522.35	7131.70	2554.87	8522.44	2221.94	9041.79	4064.12	7686.49	3334.32	4831.36	8550.25	7681.04	8182.07	6784.90	4073.50	8245.90	9403.94	8428.52
P635_340.35803895887	787.48	2031.14	310.61	2532.84	1184.13	1100.12	2468.63	1783.77	1186.55	2610.12	1844.69	1539.70	3201.41	1505.76	3067.82	2256.49	819.85	1099.98	548.27	947.00	1341.74	898.72	2335.40	1929.90	1686.20	1051.08	1483.35	1768.37	1135.44	1330.77	949.80	2295.86
P636_354.337032267793	1522.08	6033.98	4696.17	1555.37	1604.67	1303.60	1600.66	1768.90	1303.92	3451.14	1023.32	1237.81	7612.88	1846.64	3190.43	4835.52	1609.27	7785.17	6470.13	1559.17	5716.22	12060.53	7649.75	8991.89	1325.47	1390.63	1996.41	7601.81	8490.40	1581.01	1290.72	11387.44
P637_363.239277059437	4682.78	5403.63	5489.15	3414.75	5187.99	5724.66	4434.02	2023.49	2787.24	3680.10	4128.88	4237.30	4113.01	3235.93	4987.26	4721.39	4254.90	34586.68	5316.18	5101.90	37173.00	5842.79	2619.89	5371.97	4729.17	4448.60	5609.81	4790.54	5094.21	2689.34	5902.02	4686.31
P638_371.183164514095	2871.73	1109.01	2776.00	2774.76	2193.36	2801.04	2867.37	2817.56	2666.72	2538.08	1887.75	2644.37	2716.32	2838.88	2765.00	2768.77	2618.88	4742.33	3391.25	3450.59	3608.18	2492.39	2861.40	2368.59	5167.77	3023.76	3615.11	2856.99	2263.50	2637.94	3684.89	2732.45
P639_372.371677029827	871.44	908.73	2675.91	3061.08	1422.21	1051.02	1475.06	3991.63	1250.53	1856.82	1010.57	2871.69	1139.24	1911.85	718.36	2783.84	1106.58	625.42	1433.51	1299.36	2030.23	614.53	790.83	2133.51	2222.33	3218.64	517.68	893.53	807.11	746.27	207.46	980.63
P640_377.310289028642	4531.04	4726.47	4025.46	3703.05	1182.65	2691.61	7607.13	4136.59	3688.97	2900.82	3293.34	1666.42	4769.16	2311.33	3186.87	3855.34	4085.18	2720.07	1781.84	12172.45	2866.41	7566.04	6421.60	3279.02	14828.62	8275.40	10634.04	4562.01	5712.05	4199.46	21973.55	2347.91
P641_388.330521021094	4116.37	2421.55	2898.55	4503.88	3824.29	4073.94	2810.74	4609.84	5016.77	3154.03	3278.43	2570.47	7139.09	3782.69	3893.60	3754.31	2690.72	5833.18	10072.41	3243.95	5430.02	3972.79	5347.71	17425.44	8797.22	2150.80	10069.65	4032.46	3956.41	4064.91	5364.30	3835.86
P642_391.337184470861	19623.06	12247.58	11526.72	12436.96	8404.39	12875.63	23270.60	28522.06	23198.32	13188.40	7916.31	12026.88	19123.81	13043.71	9232.13	12090.78	24629.38	12772.73	4676.34	41429.94	12885.92	16907.80	11582.65	12453.89	46585.78	20204.26	37597.48	19180.00	25034.58	18576.45	21587.39	22668.83
P643_392.38923273493	225.59	602.95	123.04	271.14	165.70	283.10	112.50	572.12	186.67	120.29	83.72	211.87	595.56	167.82	54.29	171.22	193.02	364.59	125.21	558.94	558.64	122.74	226.39	315.98	762.67	179.48	280.42	644.65	472.36	268.38	538.57	218.96
P644_413.377690891012	20142.24	83326.07	9666.05	133613.62	31427.95	51510.77	35136.83	57259.53	35290.49	64421.43	28041.97	116148.45	39129.27	96369.15	50293.22	92422.82	47612.05	40047.97	6811.87	34040.37	20239.62	7668.17	55829.29	36883.95	10321.84	97428.73	37113.98	21142.18	40273.13	52293.71	25929.83	7225.65
P645_414.798158850169	2660.67	4707.64	2872.48	2497.06	4956.16	2544.92	1779.06	4472.96	1461.81	1928.66	2139.67	2954.80	2294.08	912.49	1681.81	1644.36	2379.66	3115.91	3620.82	2662.21	5171.72	2706.82	1916.46	4492.30	4367.74	1242.48	3876.19	7736.85	4342.00	2586.59	3204.22	2656.57
P646_432.817149237751	1155.48	7161.99	2009.79	1941.14	4199.31	1979.14	972.83	2714.88	3040.02	1742.78	2498.97	2327.63	2500.05	1826.42	1766.45	1149.25	1061.43	4987.42	6727.84	3985.67	4712.77	1978.77	2715.02	2070.76	6519.03	1984.96	12735.04	5484.10	2444.27	1670.04	2120.85	4550.01
P647_437.341515771209	15740.15	4366.89	4695.09	7373.29	5219.13	8623.01	14066.14	14574.85	15028.24	5173.96	3337.23	5587.15	17159.11	6157.51	4542.73	7209.73	21419.83	4892.59	6638.28	33193.12	4524.13	11827.23	4375.43	7851.14	41471.48	13384.89	32689.13	12836.83	21154.47	13201.29	15228.21	18770.68
P648_463.303293790438	9337.58	9901.53	10880.84	11705.95	15061.73	11993.45	9158.07	10107.69	11348.72	10386.83	13871.22	13623.14	11025.99	9940.21	10103.60	9062.77	7909.75	20964.23	19003.70	14426.13	21172.29	10647.37	13545.68	12378.44	24482.12	8852.53	39134.14	9014.76	16069.90	9543.24	15067.92	18682.34
P649_483.344363485874	3241.66	6132.92	8389.79	8659.99	4468.69	6018.75	6263.88	6818.34	6383.91	6744.71	6926.38	6645.23	3913.06	6239.94	3641.18	6468.28	7810.92	6121.63	6911.14	7118.74	5553.41	7914.13	6895.59	6090.03	9280.46	7346.03	8286.42	6099.89	7139.31	7313.40	8679.88	6028.62
P650_483.851936563249	506.46	3980.61	895.11	1228.77	2102.04	750.91	656.53	1126.95	913.61	1154.41	994.17	1983.10	1083.95	1083.89	1186.49	770.51	533.50	2980.18	1322.11	1657.41	2019.07	1210.39	1213.45	966.56	3431.86	629.66	6788.30	2490.27	1747.95	787.61	2283.01	2307.60
P651_485.289642178049	102420.76	96605.07	110301.84	120864.72	96546.59	146326.42	101525.38	90166.11	81890.90	68559.13	64451.03	76596.60	127494.35	101646.26	62655.09	88351.42	114539.87	114758.16	106723.62	163170.62	142291.51	89796.82	115877.96	149341.39	156744.49	54308.36	152913.01	76685.54	150728.06	86189.81	89519.07	112791.15
P652_488.299727759148	3225.16	2429.55	4032.23	3056.99	2805.13	3226.90	3326.81	3122.12	2378.91	2501.82	3875.79	3100.42	3753.25	3938.55	3052.60	3893.39	4151.81	4903.05	3894.21	3487.24	3086.91	3805.20	4346.58	4190.20	4115.38	3463.51	3526.54	2232.95	3113.70	2756.51	3349.98	3934.14
P653_504.440927636663	1706.12	2985.96	780.63	2204.99	1561.36	1309.81	836.94	2918.28	1071.48	1457.85	4232.56	3112.13	4572.13	1373.35	1644.28	1059.33	1439.51	1648.01	1061.55	1004.20	1097.04	1127.93	1062.35	1715.91	986.75	1365.90	1904.91	1025.15	1378.51	1007.63	1115.92	1301.64
P654_534.48665467411	1148.85	1732.26	10066.93	1768.81	2389.39	3161.34	2393.33	10.88	1477.19	1735.71	1349.11	1135.58	3651.64	2433.34	1027.59	1883.73	1992.13	5.96	1396.75	961.03	30.46	686.09	1037.85	3670.99	1679.34	1441.32	1467.74	1615.71	1258.97	987.55	15.52	2829.96
P655_540.49841608296	2461.13	5306.55	20382.78	3893.36	9641.32	7774.27	5164.14	2763.03	8089.89	6853.15	4155.62	4266.60	4800.04	8639.59	2894.31	2110.99	4365.95	2562.09	4156.31	3732.17	1449.76	1934.07	2423.44	12273.31	3274.65	5849.79	6322.59	2347.67	2534.10	3128.63	2040.02	6834.26
P656_551.265188125301	6005.55	39882.69	26937.05	12778.10	6830.44	11813.43	15678.51	41590.66	26569.96	23824.15	8366.51	11362.55	28092.02	13163.42	6381.15	6995.37	5372.94	24341.58	123437.04	7836.45	18921.76	6153.61	14609.63	161764.28	9098.79	5809.09	7865.95	6004.56	5582.07	4854.67	5412.28	5788.09
P657_573.361619640167	2346.13	2340.70	2510.17	1921.11	2831.72	2258.26	1916.09	2586.67	1439.01	1611.99	2059.49	1508.27	1973.39	1968.05	1514.16	2516.78	2965.58	4353.88	2650.43	2553.26	2237.20	2289.32	2791.96	2372.59	2554.75	1902.63	2498.46	1590.28	2486.77	2213.10	1675.86	2629.36
P658_577.37098636678	11191.70	13376.42	8096.22	11112.17	9982.62	9864.59	7098.75	8813.45	8208.22	6819.79	10116.88	8846.81	9678.55	6637.29	7778.77	8367.14	7678.06	9248.20	10776.47	11394.67	14175.60	9071.33	9440.06	11363.91	11494.58	7830.29	14642.71	13035.13	11401.31	7879.26	10734.57	9449.01
P659_609.382989454839	3772.10	3373.32	2635.29	4270.01	3088.64	3091.41	2756.95	2906.87	3320.76	2963.48	3122.45	2784.54	1858.06	2267.84	2882.02	2912.68	1460.93	3069.59	3635.49	2967.32	5107.51	2513.17	3160.69	4984.23	4229.03	3284.72	4080.28	2989.89	3307.94	3203.41	3719.02	3342.42
P660_627.470226702873	4831.88	14304.31	7971.42	8958.95	17722.31	7454.58	3648.80	13308.24	6692.30	6871.21	10154.48	7576.51	8479.63	2321.22	6775.87	4887.53	6751.66	7396.13	9452.25	7054.94	20721.05	10689.39	7216.10	12063.85	18236.57	6808.83	13118.91	19487.77	12939.99	9732.90	10681.41	8612.86
P661_644.494156290607	120668.64	245019.36	78904.47	170238.26	170329.68	129991.14	68677.62	169269.24	93485.11	104088.87	149206.98	131579.98	141358.60	68074.90	77514.44	78834.31	82376.73	140924.52	196643.30	163379.52	297128.11	104265.28	137567.63	154795.11	206752.79	93061.30	361561.95	225249.93	146674.23	86614.59	147549.70	173982.32
P662_665.422925500496	7861.34	14182.41	4504.16	10859.78	12289.66	7573.27	4454.32	8363.54	5726.56	6575.79	8475.64	8639.04	6522.01	3666.40	4131.23	4993.18	5460.16	8715.40	11934.31	9921.42	15326.29	7035.97	8575.56	7875.62	10687.41	6352.98	18603.51	13511.05	10511.76	5656.79	7314.88	10700.35
P663_671.498156832443	4670.86	9690.54	5078.65	5081.53	12290.31	5707.98	2904.96	8598.61	3061.53	3550.26	5704.86	5180.36	6793.46	2217.73	4546.31	3300.14	3737.75	6798.08	7916.21	5650.23	10511.41	5758.35	4301.53	7584.99	9287.26	3169.36	11247.67	18571.03	8823.66	5390.91	7694.11	5121.28
P664_687.442881700586	7575.87	4308.86	2642.44	3900.25	8445.24	3961.58	4251.87	8885.59	10408.84	5082.83	4591.76	5085.35	8030.67	5105.65	5218.22	4299.42	4736.14	4071.39	4034.63	4702.59	3420.36	2570.40	4448.80	4996.70	4608.93	5311.13	3903.59	4407.43	4859.14	3815.64	3262.36	4804.11
P665_696.438242226057	2402.87	5287.14	2949.67	4134.20	3574.23	3177.78	1618.45	3538.15	1746.55	3195.56	3332.02	2512.24	3392.91	1972.95	3171.52	2295.79	2344.54	5370.51	4707.03	4425.22	5444.44	3115.33	3275.04	2855.68	3874.89	1804.88	9832.07	4415.60	4020.04	2397.42	3203.95	5313.48
P666_699.365808055182	6713.36	2345.75	2419.30	3165.63	2120.64	4405.61	6193.63	6187.49	4964.96	2919.91	2160.86	2157.91	6569.93	3377.64	2804.39	3217.22	7482.79	2404.84	3246.66	14276.46	2271.23	5272.17	2453.79	2643.83	14827.52	4630.51	13505.38	4540.68	8965.53	5366.50	6200.35	6358.41
P667_701.504895851141	5741.78	16845.36	5018.10	8762.80	10394.71	6421.50	3848.70	8257.92	5584.64	5733.27	7232.74	8497.51	8760.78	4451.26	5518.17	4255.86	3529.78	11574.00	15569.74	8869.77	15066.56	7263.15	8090.18	7395.45	14700.27	4777.92	29101.28	13621.04	8396.43	5630.52	7792.03	11148.33
P668_751.537738832068	4590.21	7525.72	4271.29	3123.66	7108.33	3339.74	2722.42	3808.46	1216.66	2424.84	3158.10	3113.66	3042.41	619.01	3388.83	2094.45	3147.28	3972.91	4996.89	3804.96	10891.43	4716.59	4683.81	4397.31	3678.48	2263.06	3315.82	6308.32	5839.13	2974.13	4263.73	3340.66
P669_769.543420666657	853.03	1918.89	1354.80	1035.24	897.80	673.12	1056.93	1072.78	1221.36	1052.47	960.05	1784.03	1349.42	1191.74	652.38	714.05	788.84	1102.16	747.97	1008.52	878.66	445.67	1171.27	946.46	4245.24	952.67	904.85	656.69	675.92	815.38	629.14	747.52
P670_775.595093352684	1451.54	4442.77	2423.01	1556.07	2230.52	1410.54	1689.12	2528.04	1834.10	1829.43	1815.39	1834.71	2217.66	1460.69	1286.74	1746.25	1696.59	3231.57	4673.23	1954.29	4641.55	1595.94	2636.65	1620.86	4419.15	1677.26	3644.14	2729.74	1952.25	1012.61	2560.54	2742.25
P671_779.580079068013	900.26	2074.55	1131.77	1204.56	1363.94	1407.20	413.81	1368.77	905.51	1262.01	1476.39	1071.28	1066.14	900.12	1069.46	747.19	270.42	1942.43	2937.92	1254.02	2204.53	736.64	1494.97	1371.65	3388.49	849.06	4231.09	1293.37	1469.04	1226.76	1208.22	1965.65
P672_817.593811959637	1430.33	3650.11	1530.61	1963.21	2615.23	1433.12	586.67	6020.11	1715.06	988.75	1669.51	1232.97	1948.38	794.55	1274.47	686.13	701.89	1548.94	3154.76	1780.38	4879.73	2210.40	2099.77	2524.55	4723.88	1117.66	4638.97	3508.54	3015.86	1543.96	1691.35	1651.04
P673_822.604882918797	2070.04	10451.41	2852.06	4033.93	4819.47	3399.19	1865.68	3656.00	4918.15	3645.65	4514.31	3832.80	4419.09	2450.72	2351.34	1981.85	1757.50	7855.23	8230.86	4601.98	6821.87	3561.99	3262.06	4983.99	10281.02	3460.23	16828.06	6307.25	3823.08	2353.59	4738.11	7024.63
P674_838.585339174437	6576.60	12622.32	6175.75	7214.04	13227.38	6472.93	4043.43	5627.62	2434.90	3514.44	5763.75	5945.63	8126.03	2488.41	6248.89	3546.05	6326.59	7742.59	8728.46	7584.05	13752.87	7879.36	5929.61	6209.75	10034.40	3122.04	8343.31	17225.37	9086.36	4940.00	7381.13	5800.52
P675_851.613308333163	2740.86	14356.45	3234.25	5264.86	8511.52	4755.90	2647.20	7770.09	7221.19	4815.40	5256.02	6959.81	5540.71	4205.70	5636.04	2753.77	2717.31	12078.82	14251.43	7454.45	10878.89	4925.14	6212.61	4865.95	16610.41	4396.55	29979.80	9384.12	6792.67	4843.23	6254.84	11124.36
P676_927.622223631382	592.08	1940.12	226.85	465.81	905.59	1200.56	833.79	1037.33	387.45	469.69	393.55	963.83	1286.45	441.65	168.78	287.70	150.49	1529.52	1251.77	1093.47	1855.69	918.73	466.41	1337.57	2533.13	398.62	3385.00	1189.40	869.83	481.50	658.17	1188.13
P677_948.592545890685	832.79	2191.02	964.50	1174.17	1309.07	1425.18	538.80	1987.74	502.31	324.88	925.98	1081.19	1198.80	217.78	791.80	454.67	837.51	3374.60	1215.13	665.53	2525.54	1238.07	690.91	1760.84	3203.45	760.51	1684.56	3778.82	1892.50	1063.00	1945.02	591.32
P678_406.919316092229	5080.33	1828.42	2471.16	5101.88	3081.39	3289.70	4736.38	0.00	6164.07	7449.05	5264.13	2815.88	3037.13	4908.55	4265.52	3770.80	3842.61	183.35	1958.00	4438.07	0.00	3922.16	2031.87	1636.20	2321.04	3021.85	2941.65	1612.26	3839.34	5303.88	187.56	5040.89
P679_103.076321764983	1523.03	2398.90	2240.97	4561.03	3538.76	1995.91	1445.02	1156.62	2139.99	1686.88	1218.02	1294.85	1213.85	1354.43	1652.14	714.42	1487.15	1115.10	1391.59	1486.37	567.21	1619.76	1583.17	2259.50	544.13	694.92	974.60	1201.39	1405.04	1252.78	1541.81	1398.62
P680_103.956191660368	17445.67	18337.20	19183.27	18614.76	12094.33	20684.60	18589.45	9041.46	18678.98	14164.87	17663.01	16045.10	17915.32	20090.93	16904.73	18846.41	18682.27	7701.22	17344.99	12054.27	5308.41	7786.07	18197.32	16780.30	17623.12	15849.66	19767.00	14380.21	17242.81	14090.61	7927.37	19399.52
P681_118.967359199688	3519.91	4218.32	4120.74	3874.64	2329.68	4164.85	4254.69	1273.30	3813.13	3947.13	4075.40	3080.34	4171.40	4507.80	4368.18	2890.37	4180.84	884.61	3735.08	3223.88	1194.74	3798.94	3659.89	3512.75	3346.14	3036.70	4456.25	3906.98	3209.80	3699.04	1235.07	3323.42
P682_200.200866156438	18142.36	21505.11	11115.14	14240.91	14243.64	13916.23	12571.85	22524.80	9701.22	10716.85	17618.23	13520.59	11677.76	9173.70	10732.75	10889.78	14472.55	13135.67	11954.66	16649.95	26340.73	21619.31	15072.10	17861.36	14158.64	10039.37	16677.42	26444.59	17898.16	12480.98	25929.46	13143.93
P683_228.23231325947	4947.58	4651.70	4510.26	3820.17	3784.23	5146.08	4162.98	3400.02	4127.97	3574.76	3047.59	3343.04	10203.95	2965.18	2817.40	3641.79	4703.99	4156.54	3806.56	5813.47	4982.27	4893.10	4471.86	5368.39	5498.47	4636.24	4612.00	3219.82	3966.78	3828.65	3838.50	4338.00
P684_247.242041111837	8685.80	2444.94	2794.68	3333.54	1542.77	4904.81	6036.44	4274.35	6995.19	1727.93	8394.37	5929.11	8424.74	8753.42	2158.07	3387.40	7174.64	8818.19	3771.22	11604.28	2886.89	6276.19	2938.47	2300.80	23128.90	11866.51	32680.16	2743.19	8217.60	11800.40	22431.35	4521.68
P685_263.200673721846	2058.03	2862.41	15686.13	4640.55	2299.38	2941.21	2167.00	4370.44	4514.14	1842.76	2291.06	2756.90	3106.61	2429.62	3279.07	1987.78	3034.78	3108.28	2299.23	14675.53	15071.02	2442.52	3128.00	2415.79	9167.24	2432.64	3821.07	4440.20	5847.00	5333.01	3360.30	2997.60
P686_279.232420446073	49065.20	47917.37	50837.67	10290.39	6775.92	5975.47	51746.81	6001.52	44734.64	6572.69	14332.95	6047.42	19273.60	7576.80	46835.04	47005.40	49421.53	18471.89	52424.50	20559.79	7615.81	47977.69	54879.32	47171.28	15882.63	46983.18	11949.91	46257.94	48545.82	52884.51	7734.57	49354.39
P687_291.195109368945	13052.83	9727.19	27152.08	17187.26	8663.61	16140.60	6064.07	25259.50	18540.97	18062.02	5601.88	18822.81	27552.31	6427.75	7793.93	19969.65	6299.03	17770.00	5903.22	7924.38	23546.82	7173.92	8819.98	4060.81	17244.64	3827.65	903.65	18274.19	5365.35	20313.58	16628.64	5193.95
P688_301.25311286476	11400.53	2639.34	4660.02	7669.34	1572.82	11933.59	1628.03	1885.96	1858.40	1891.93	2962.97	1406.60	2559.85	1477.34	1359.22	1555.21	982.30	3260.73	1567.72	2288.38	1760.11	1520.82	1612.60	70844.73	1700.45	888.87	1883.74	1592.96	1504.05	1227.03	1387.40	1327.24
P689_310.245043709187	1975.70	1775.56	2142.60	1596.21	2010.45	2029.41	1568.55	3107.73	956.33	2218.45	1865.87	1708.44	2337.12	1496.42	2113.09	1200.06	2764.58	2207.68	2369.68	2369.13	4351.45	2184.62	2502.19	3399.32	1749.37	1867.27	1933.42	3780.40	1448.64	1377.23	2518.06	1576.86
P690_329.247947833288	1369.53	3492.82	3637.06	2266.82	3728.62	3625.68	3331.15	3324.21	3467.58	3168.44	2998.72	3537.59	1734.48	3974.38	3646.47	2773.89	3624.35	3513.03	3479.62	4059.72	3955.23	4226.35	3124.39	3327.27	3645.09	4279.20	4660.39	2904.86	3321.86	4497.96	2521.45	5044.77
P691_339.290075405647	8234.26	7933.75	8877.66	10180.37	7808.38	7413.95	13513.48	7160.90	8328.03	3531.13	8653.35	13783.55	41293.57	20734.90	8908.89	10802.08	8178.37	51066.15	11385.77	21285.90	8305.37	11076.48	6502.97	27122.21	27827.57	13180.11	55588.36	8270.73	10823.81	17131.59	11967.83	8956.88
P692_358.282528027189	8617.76	6165.62	11454.37	3691.58	2065.91	3342.58	6778.18	1978.48	5368.75	5091.37	5189.96	2197.42	8421.66	8145.09	2501.70	4025.30	7849.09	14526.00	13889.64	7194.16	9544.00	5343.07	10552.10	92646.14	6492.15	2346.87	6071.90	4584.86	18208.39	4023.55	2386.99	7152.31
P693_367.282316743961	3014.30	5224.87	3727.62	3818.47	3552.49	4004.90	4025.58	4079.75	3165.22	4170.00	5071.34	4700.53	4462.75	3452.49	703.45	3417.25	4465.60	4168.82	4366.60	4478.93	3970.18	3845.72	3969.60	5464.04	6457.35	3807.92	6986.46	3743.71	3809.20	4105.89	4786.79	4192.70
P694_375.289619828837	15587.13	8522.76	17562.09	6457.36	2875.31	5838.24	11707.15	6033.81	10019.81	5190.21	5567.00	2773.17	11997.12	16019.28	4774.06	6218.54	12604.15	26869.96	24352.26	13114.28	17160.74	9091.10	16259.71	162628.32	12999.22	3894.69	10566.15	6844.35	25537.66	8507.41	4550.61	5165.12
P695_378.325053860463	703.80	1032.52	723.37	409.08	360.84	664.19	590.60	465.01	476.29	465.15	447.02	431.39	1099.93	608.82	491.68	382.80	804.44	762.68	423.81	552.59	762.07	661.64	636.74	711.30	673.54	531.65	667.11	559.22	825.82	680.89	602.89	686.98
P696_387.274534039179	5231.52	2884.24	2701.74	2923.59	2274.23	2678.28	7392.80	3384.76	3098.09	4382.58	3214.60	2878.79	12772.05	4108.96	4620.65	5069.55	12492.61	2875.85	3772.54	61365.28	3476.95	23983.58	3530.68	4052.66	7583.05	6177.98	14869.02	12969.46	6437.93	3759.41	3131.05	2685.22
P697_398.232620236766	4014.43	2895.05	3524.21	5993.02	3486.96	2866.57	3133.50	7532.18	3079.28	2373.37	2387.36	3507.32	4849.79	2937.98	2801.61	3576.40	3315.47	7371.86	3649.21	14643.92	6000.04	2432.68	4165.35	13565.07	4291.50	2238.82	3866.84	4141.72	3418.81	3862.24	6669.34	3505.26
P698_410.804169116079	1464.57	8343.89	1400.41	2856.03	4995.13	2314.40	1381.96	3751.88	2710.15	2291.87	3071.81	3885.34	2605.66	2354.07	1736.75	1495.69	1704.44	4793.02	6153.51	3948.26	5534.10	1784.85	3491.03	1916.38	7026.86	1835.42	13801.55	4799.13	2921.15	1750.18	3981.40	5397.79
P699_412.310392653459	5272.09	21554.02	6686.83	9160.91	13075.56	7433.52	5032.99	10465.51	9590.62	7842.27	9117.12	10152.85	9228.29	7179.09	8046.64	4603.45	4695.07	15682.00	20807.71	11531.63	16516.77	7205.74	11405.93	8071.16	19878.24	6550.63	38229.34	13879.07	10262.21	6322.68	9729.02	16162.76
P700_419.317475671227	12778.26	29728.33	16743.02	18495.37	19966.35	15492.57	11308.67	22191.10	16482.43	16262.66	18439.06	17799.67	16213.25	12984.19	13574.42	11565.73	10819.52	22315.11	33816.03	18291.02	26857.36	14199.36	18265.60	18105.21	28069.16	27639.02	45010.88	25663.09	16873.34	13388.36	15659.67	21912.17
P701_430.376656529406	4747.24	13313.02	13708.82	8778.05	4512.41	7667.98	9502.35	19717.11	27597.54	11619.30	5617.20	5491.18	10888.03	6366.24	6099.26	5424.32	3301.18	9535.50	13745.42	5958.26	7147.46	6027.94	7339.55	37631.24	5576.99	2838.33	6005.82	4999.40	3635.13	2354.72	2637.22	4934.85
P702_440.868952072494	32476.61	21029.33	23577.27	13963.11	26294.77	14114.31	15141.68	240.34	9817.32	22585.15	5975.23	3944.98	7436.87	10499.80	21837.28	30465.69	8140.18	369.03	12242.41	6955.82	361.56	12003.49	24604.33	2684.15	4966.91	6884.82	3352.68	22969.20	17623.70	6114.91	177.13	23328.10
P703_443.387866820043	5201.82	5436.71	6158.30	6771.77	3115.59	7472.43	6007.90	7830.00	5865.51	5033.94	4461.44	4306.65	4618.10	5510.36	4837.40	5360.71	6036.83	5895.81	14108.97	9304.29	4835.00	7345.81	5468.01	24310.88	10698.83	5181.16	10271.37	6180.64	5522.62	5111.93	4251.78	6552.42
P704_447.824149385003	755.08	3665.32	903.65	854.62	2185.24	878.98	552.79	1808.70	1322.73	946.13	1289.17	2205.96	841.11	709.47	1324.27	722.53	638.09	3642.32	3575.96	1787.70	2492.17	1236.83	1445.90	779.55	3641.40	1024.39	8119.23	2103.97	1443.94	858.02	1427.02	2102.32
P705_461.839754997007	915.50	5490.83	1685.17	1315.65	2837.36	1406.94	570.33	2401.77	1571.67	1439.25	1473.21	2152.80	1275.62	764.96	1189.28	1172.64	685.67	3112.46	3743.52	2511.78	3433.17	1287.30	1900.47	1302.45	4766.24	1470.83	9540.07	2742.27	2064.40	750.96	2383.69	2955.24
P706_463.37826125087	1973.31	6884.87	5478.93	4314.15	1786.70	5131.42	3586.01	62940.14	11063.97	8061.13	10912.85	9837.09	11935.76	2495.22	2173.28	1933.95	1918.11	6185.81	8944.84	2488.55	3453.52	2087.03	2894.88	18635.72	2727.93	1626.97	2675.46	2671.64	2400.33	2008.49	1940.88	1700.23
P707_465.824710886236	716.74	2791.38	1141.36	1083.85	2408.70	1095.12	682.88	2097.06	1282.06	424.24	697.60	1548.42	1065.25	877.01	1502.90	453.95	735.72	2079.63	2665.83	1216.90	2570.50	1116.83	969.97	1096.48	2897.18	1098.64	5694.47	1881.66	1562.22	905.00	1429.80	1815.76
P708_469.365085691227	2872.62	9164.35	9574.35	6481.35	2990.43	5119.86	6424.05	11728.06	15903.44	7253.17	4116.91	3046.38	7081.79	4447.46	4453.75	3715.64	2747.72	6427.52	9664.93	3940.57	4562.89	4452.03	5092.56	22112.54	3829.95	2276.91	4073.50	3373.12	1851.15	1356.98	2020.10	3136.87
P709_474.364862260992	3650.33	2122.66	1393.79	3769.22	2634.76	7184.50	8183.06	6520.16	4985.77	3117.42	2859.93	2224.59	6713.21	4995.90	2681.31	3383.56	5206.66	2541.90	3775.19	14285.56	3125.57	5414.63	2003.26	6667.61	18827.89	5307.70	11015.65	5634.19	7920.21	4199.86	6083.94	5836.74
P710_480.30859738702	25419.10	15655.93	58636.95	27513.60	18933.32	15610.73	30886.87	14555.79	16486.54	18314.41	38243.38	18161.02	28328.61	21830.82	11592.44	20917.60	36077.86	24431.81	24235.23	49439.04	36839.82	30443.58	21179.48	17902.37	39991.44	40006.86	44862.01	13135.11	25024.46	34446.62	22650.11	21360.50
P711_484.472544174558	3441.38	8872.86	2134.16	4760.67	4671.73	2929.55	5172.32	4049.16	3170.00	4123.99	10965.32	5807.73	8096.58	5067.72	2326.03	1399.49	5815.74	3097.60	631.48	1470.81	2775.04	1223.51	3134.38	1901.72	4632.59	12657.95	4530.43	2221.79	3695.65	3609.68	2112.82	3031.57
P712_486.863512266303	32368.13	18015.36	18823.40	19972.94	23068.14	15215.06	24204.66	112.25	14930.14	27463.46	12835.77	7739.41	10099.18	4719.05	15999.92	29181.86	8519.21	115.51	9435.45	19282.94	101.94	16900.06	17547.13	4395.80	8643.46	12510.70	6471.47	15078.15	23038.26	13449.07	186.10	20532.73
P713_492.478082997502	1249.98	4752.94	2742.76	848.93	499.73	1255.45	694.09	599.59	356.96	499.53	2714.74	1409.02	2488.36	777.84	718.89	585.84	466.80	82.89	213.94	348.23	981.61	289.00	828.11	509.10	2144.45	2115.82	678.57	1111.04	597.62	730.83	59.55	719.80
P714_492.866645157096	1825.27	11036.36	2721.95	3822.47	6584.53	2906.31	1604.77	5344.90	3990.49	2847.63	4043.50	5409.25	2717.14	2862.79	2596.34	2007.71	2195.80	7553.18	8437.58	4158.92	6517.88	3073.43	5015.94	3303.18	10661.04	2209.78	17334.62	6902.28	4796.43	1842.44	4270.73	6986.62
P715_514.423226654814	1317.71	631.88	697.12	2738.02	1782.00	2340.24	717.87	2480.00	1179.72	2112.71	10245.62	5568.20	6623.66	4243.31	1252.35	1348.61	1212.62	973.43	700.48	2155.38	757.15	1066.93	749.72	836.75	3958.60	1852.73	1747.56	875.16	1289.31	1084.07	1322.25	1027.55
P716_515.372703819562	4321.78	2836.95	2917.84	3308.49	3054.74	4118.34	7345.72	6016.08	7565.47	2182.14	2462.10	2384.75	4232.68	2453.36	2200.41	3049.31	5979.29	2771.78	2663.77	16760.72	4112.65	3844.33	2743.45	3157.56	15740.15	5554.65	9621.36	4063.92	7800.87	4490.83	3209.75	5387.61
P717_540.534637632534	3660.57	7675.98	17394.96	2628.16	8109.44	13915.87	5721.05	3174.57	11588.25	11986.22	10762.45	4682.17	15598.58	13888.49	7729.32	2192.07	3994.09	6256.70	3748.42	5922.90	1819.01	3711.26	2108.86	27890.90	5278.01	7062.25	6174.08	6534.86	3191.90	3457.82	1821.40	7907.39
P718_541.465214420355	2151.99	1681.16	872.75	1036.11	1043.07	1180.48	1471.14	1402.82	1549.19	1398.81	1535.88	1312.21	1504.53	1125.87	691.30	772.09	998.88	1169.15	476.95	1244.19	823.83	741.00	641.86	1058.12	3218.49	1191.15	826.60	519.13	1946.75	1168.46	675.96	1182.23
P719_548.384631517182	6743.75	8376.36	4068.87	7285.90	7848.98	5505.00	3986.60	5431.54	3035.13	3988.00	5627.34	5181.92	5925.31	2135.29	2995.49	3623.36	3627.21	5937.91	6375.88	5935.13	12412.43	5598.65	3768.10	6426.48	8816.67	3856.74	12808.80	10696.14	7785.39	4460.45	5579.57	7356.88
P720_549.506164217672	2060.41	3976.50	10476.45	3132.99	2698.33	5296.23	3189.94	2479.10	3870.02	1674.80	4600.24	2409.94	7998.83	6032.49	3977.16	2232.85	2933.47	2550.11	1713.28	2512.17	1588.59	2242.59	1796.63	10330.73	1361.39	3114.06	3387.67	2478.07	2833.02	3485.40	1717.55	3275.07
P721_605.456385898617	1779.49	2521.25	2713.34	1926.47	1669.08	1746.32	2335.36	3751.31	2953.99	3075.69	1543.82	1557.01	2258.66	1624.52	2060.96	1305.83	1379.61	2477.75	10531.65	1517.54	1931.39	1560.86	1535.23	13331.67	1674.18	1651.05	1824.89	1401.34	1280.86	1500.07	1520.55	1410.04
P722_608.447982388216	4977.87	5644.39	6228.19	4148.66	8002.63	6536.27	5442.66	6217.73	1014.97	4179.79	5060.10	6525.18	2777.09	6187.25	8165.21	5094.81	5432.11	3970.25	7588.58	5391.57	8765.67	6265.34	5856.99	5965.92	6883.79	5083.20	7977.42	11256.19	9965.64	6651.75	6223.07	6337.42
P723_612.418304547011	617.27	2682.02	1379.80	952.31	376.73	1432.07	2666.49	2155.03	4016.32	4134.31	1006.87	2132.09	1384.75	2171.41	572.13	762.09	585.92	1243.91	2186.81	677.86	730.18	1000.13	928.17	4606.05	1095.96	833.79	740.47	568.39	810.86	522.93	771.81	747.82
P724_622.400598271597	4944.76	5249.29	1970.06	4911.14	3791.84	4521.53	4343.97	4342.24	3832.19	3067.26	4544.12	3702.60	4676.17	2993.36	3248.35	4016.85	5058.08	4192.86	3704.47	4909.23	5372.00	3778.73	2231.30	5095.52	5404.44	3105.28	6399.56	4403.35	5505.01	5272.74	4661.72	4656.06
P725_641.38157749701	7780.15	4681.37	4945.12	6146.04	4676.24	5981.01	6683.71	5288.95	8833.52	5136.83	5077.87	5378.86	8406.66	6390.79	5413.47	6812.18	9477.66	5938.32	5043.33	11410.00	5265.25	6205.11	4727.59	5681.75	16338.08	9303.53	13458.30	8427.34	8368.36	8625.57	5308.01	7550.89
P726_642.512618140858	10390.50	18086.79	5707.90	9797.00	11416.55	9273.86	6402.91	13253.29	3969.65	6483.73	6886.89	9277.76	9078.31	4807.29	3695.13	5370.66	6451.53	10838.54	10451.29	11782.32	23285.57	6819.49	8515.76	11838.38	9248.54	6434.38	22384.11	15386.52	12236.76	5498.92	9290.09	10520.43
P727_645.469497032699	8577.10	826.44	582.19	679.00	1006.62	1024.87	6861.37	8375.50	3225.86	5353.92	329.87	230.41	2223.94	828.95	786.87	1116.67	5914.04	1079.68	534.89	16338.76	1136.89	14409.55	465.01	540.86	12587.69	4284.59	89756.39	14705.36	7567.37	1597.41	5964.67	4069.02
P728_646.499769186519	6211.88	12371.12	6020.81	6720.68	10039.32	6244.53	3436.65	11262.28	3460.48	4122.74	6829.85	5068.00	6682.55	2585.22	5664.83	3336.75	4473.06	6558.20	7464.69	6333.50	17992.43	7590.29	5124.39	7370.47	10382.59	3471.27	8241.83	20478.31	10209.09	7542.24	9612.14	5550.37
P729_647.501796017124	2289.54	3880.63	1430.04	2751.41	2478.16	1998.78	1578.01	3129.62	1850.37	2205.08	2334.54	1926.33	1757.56	1401.86	1554.52	1040.47	1904.86	3090.17	2380.32	2880.67	4471.50	1266.19	2807.86	2610.98	3032.47	1525.21	6243.08	2909.55	2416.86	1917.35	2067.81	2565.75
P730_661.409280935498	4983.03	3262.94	2090.31	4689.96	3638.00	3196.28	6703.26	5646.77	5650.76	4005.85	3791.43	3403.95	6589.65	2750.49	3213.49	3610.60	6646.59	2256.31	3572.61	11546.96	2632.52	5649.03	2418.39	4773.46	12071.22	3946.35	10814.90	7376.93	6122.65	6133.73	6101.94	7080.80
P731_677.451711047369	5087.78	4231.09	4202.14	4932.84	4280.80	5069.03	5823.93	5743.34	8214.82	922.02	3922.49	3229.95	5149.95	3974.78	2272.60	4846.98	8230.15	5299.40	3466.69	7767.11	5461.35	2589.05	3748.67	4499.00	10743.32	4087.44	11496.00	4805.92	9956.81	5873.14	6278.91	8136.61
P732_708.494242410183	5020.91	10787.97	5947.08	6948.08	12004.79	6855.90	4921.25	5309.32	4277.70	5748.69	5469.26	5649.44	6095.86	5439.04	4277.45	4830.31	5672.75	6305.13	7956.84	7898.30	9592.02	4743.13	6014.94	7659.62	12081.80	4418.44	12776.06	10050.88	7308.20	4881.55	6188.02	6824.57
P733_723.488586303356	4531.70	16026.14	6490.98	6626.45	11324.87	5683.68	3671.59	10815.67	5172.95	6457.50	7194.90	6574.58	8147.88	4032.06	5128.23	3057.60	4091.07	16345.89	15463.60	6329.32	15204.03	6003.60	6523.62	8265.19	16106.04	4287.46	27180.51	13945.47	7352.37	6112.95	6607.54	11581.10
P734_737.504083696966	5328.49	20123.09	5415.61	10321.28	11721.25	7112.16	4015.07	8843.41	4691.32	6132.13	9645.68	6614.52	9077.86	4237.70	4223.24	2771.23	4238.02	12109.79	15122.07	7932.46	16963.59	4509.61	7640.88	8846.13	13863.13	4668.64	26355.66	21471.41	10660.34	4581.16	9404.49	10572.60
P735_759.411154180924	573.05	671.42	1301.48	1202.48	619.19	1013.38	1186.31	814.91	1371.04	761.87	669.56	769.96	1289.59	879.89	304.25	449.21	1272.97	895.13	948.91	3115.71	470.54	754.92	1052.13	517.71	4238.71	1435.92	2070.36	917.56	1146.83	1504.60	1612.24	804.74
P736_812.521883341416	2151.02	3807.13	1489.39	1515.15	2281.50	1195.16	1583.87	2205.44	1616.86	1777.76	1674.60	1288.39	1685.18	1603.71	1935.43	1024.78	1614.64	2954.44	660.91	3359.22	3474.50	1341.80	1702.18	2437.59	5242.24	1554.92	5488.40	2915.01	2413.78	1435.15	2257.94	2676.66
P737_826.559755520032	915.92	3094.90	1041.32	1952.26	1994.34	1027.67	473.69	1587.94	1009.42	1026.22	832.66	1476.94	1301.73	789.84	994.33	411.11	796.66	2055.19	2518.70	1922.63	2758.62	619.16	1432.93	1476.82	3057.94	559.81	4492.88	2000.27	1447.94	1507.19	1691.45	1202.32
P738_865.628595467831	4245.59	19798.93	5867.26	7555.31	9606.03	5816.48	3241.19	8858.26	6642.70	5601.75	7268.15	8548.93	7269.02	5482.76	5903.19	4038.64	2622.73	15389.23	18876.55	10482.54	11696.63	5913.50	9561.59	5807.82	22677.69	4788.01	36471.25	13570.30	8262.38	3433.47	8948.23	12767.48
P739_878.64086585239	11691.61	16460.48	16427.57	15466.25	29533.62	15171.90	7972.17	31584.47	7522.83	9134.95	14224.99	17507.24	21969.91	5880.90	16871.66	7781.95	12578.92	17858.02	23022.80	13223.25	35180.91	17445.00	7222.09	21639.64	37938.01	6171.77	28295.98	47907.68	30313.23	16559.25	18696.62	17392.67
P740_899.570161974231	561.44	2787.52	1279.94	586.81	1264.17	1384.97	499.04	1700.45	849.91	808.18	1424.15	1040.15	1351.74	522.29	1263.25	843.78	964.58	2444.42	2425.61	1798.08	1611.33	846.55	926.13	846.18	4086.23	681.23	2543.40	2506.91	1235.80	1448.20	995.87	1894.19
P741_938.662856996973	862.66	7157.60	1868.30	1917.89	3762.08	1572.65	750.88	3615.76	2554.18	1519.80	1828.78	3881.73	2472.27	1458.00	2748.99	1306.44	914.73	6159.49	6710.19	3495.78	4973.09	2398.88	3296.10	1503.55	3179.31	1921.64	17939.56	4894.54	3628.10	1350.68	3019.41	4187.80
P742_251.952178706475	4598.27	3546.95	2022.86	1675.89	1609.27	3434.87	5581.54	0.00	5115.66	6093.59	4817.91	2289.23	3695.36	3869.75	4400.05	3334.44	2280.75	805.67	1438.35	4286.10	0.00	2751.50	2243.86	1966.08	2819.16	3363.11	2140.15	3131.00	4163.35	2493.23	511.06	4956.49
P743_134.063299389965	9297.14	20587.87	16487.17	15284.88	11013.46	12372.81	15470.91	313.33	10891.08	14779.95	8769.76	17656.49	19397.79	5947.09	11648.96	6306.16	10488.84	350.72	23266.54	10286.62	276.11	7643.81	9005.49	28308.76	9937.56	2051.43	8230.43	10664.36	6297.27	10994.56	370.88	9913.16
P744_141.127612834757	2994.27	3272.58	3018.08	2788.53	2293.40	3621.15	3577.76	3239.38	4408.22	3055.98	3055.76	2972.72	2893.23	2266.96	3461.33	1540.86	3301.60	3049.65	3144.85	3437.17	3232.71	4576.09	3355.21	3362.89	1323.68	7364.99	4560.50	3139.01	1905.93	4319.35	3325.33	5454.46
P745_143.14321980415	3109.01	2242.25	3459.85	3170.79	3278.38	3500.95	3500.88	2495.83	2971.30	2733.73	2281.78	4169.80	3003.23	3071.60	2955.65	1905.82	1609.41	1908.43	3099.12	2395.50	3281.63	3478.03	3138.46	1477.18	1327.10	2236.82	1469.99	3032.75	4495.11	1750.83	2847.79	1787.37
P746_195.174381709307	2819.85	1470.17	2257.22	1948.65	1469.44	1770.89	1210.59	2287.28	1797.82	1610.70	2723.27	2145.37	2712.92	1496.47	1068.04	1343.93	1564.35	3599.83	1955.41	2606.65	2735.84	2155.43	1893.45	2079.74	2219.44	1800.78	3068.10	1769.57	2481.63	1854.02	2115.69	2567.97
P747_240.268811203438	812.89	176.00	955.54	2076.77	1229.84	2555.68	2734.95	1201.05	2518.17	1118.71	2807.64	1142.29	4060.42	1100.60	464.86	959.31	330.55	19.91	46.47	6474.98	412.03	1210.30	710.40	368.96	9386.90	1744.58	3522.54	514.38	635.25	512.39	449.16	110.00
P748_241.216050744395	2411.45	1640.17	2094.00	2264.14	1904.12	2193.83	2224.51	2107.93	2055.00	1736.13	2116.99	2183.99	2209.39	2490.28	1506.64	2036.06	2178.08	2784.84	1981.15	2899.08	1837.93	1948.79	1881.31	2338.04	3784.84	2682.32	5957.78	2090.37	2180.77	2883.97	3172.47	2294.02
P749_247.24182522903	1138.77	4754.52	808.22	5080.69	4725.28	3938.36	5044.50	4753.25	1951.07	4257.88	2337.19	1824.00	1363.22	4831.38	1950.52	1093.90	4880.45	5127.73	4729.23	5581.40	1114.60	1220.32	4860.06	5162.93	2780.28	3296.32	4165.04	4849.41	4964.85	4660.17	4815.55	4625.95
P750_248.833759825002	1706.79	1726.30	1355.10	1505.74	1429.03	1420.09	1453.22	19.74	1534.63	1321.65	2046.72	2012.43	1629.33	1434.16	1983.76	2203.49	1233.15	9.99	1086.25	1348.73	24.37	1825.36	1374.34	939.16	2551.79	1056.34	1947.02	1224.29	1585.38	1509.75	24.95	1549.77
P751_263.237115681557	26756.97	37182.81	19500.67	35398.41	42423.54	25694.12	20822.73	46305.83	18026.33	19355.22	53431.55	23668.82	47298.40	32913.57	20915.89	23216.97	21523.74	67851.32	25237.09	79310.53	62497.00	35214.29	17361.96	48191.13	50337.23	22071.90	61930.01	54643.92	38954.39	31632.08	36436.95	32546.48
P752_264.240436658751	5658.93	6332.01	3939.39	7756.27	8497.15	5667.07	4361.54	10563.29	5372.81	3690.47	12282.99	5265.35	8853.05	6661.32	3089.59	1397.67	4789.47	14550.54	5076.42	17143.45	14107.29	6548.98	4395.42	11676.58	10764.52	4981.64	11734.94	10241.61	7431.36	6473.55	7012.46	5878.00
P753_279.268581061517	1314.33	444.76	523.86	722.09	411.91	637.17	786.46	783.13	849.29	797.34	720.85	428.42	1475.37	546.18	701.69	917.32	1204.47	641.13	702.18	1275.55	306.36	836.88	744.67	1461.98	896.60	708.34	1409.37	773.44	1065.27	1154.50	1321.16	1245.24
P754_286.248587820594	2502.80	2943.20	2509.61	3092.54	1286.94	999.64	1282.67	1814.74	2296.19	1913.58	1825.77	2067.01	1323.35	3213.33	1662.54	1637.62	1383.86	5150.33	1357.53	1550.70	3898.81	1507.87	1108.27	1507.62	925.43	1718.01	1149.64	1194.26	1315.35	1605.01	1788.68	1370.85
P755_297.278742069699	2736.86	1787.83	1470.11	1421.38	1492.03	1575.14	1891.72	2148.52	1759.66	1323.29	1837.47	1601.93	2274.10	1561.35	1733.43	1750.98	2512.83	1599.84	1478.03	2788.24	1451.30	2090.14	1476.88	3308.45	4576.21	1663.42	2636.59	1489.90	3022.45	2916.51	2333.76	3230.30
P756_300.262467289391	6943.81	7530.45	6925.11	11030.91	9936.29	11358.37	5538.42	9858.66	6239.98	6111.38	31638.75	7628.40	20599.68	9185.76	5192.17	5905.67	7200.06	8608.16	6559.63	21135.44	10078.21	12327.44	6283.22	8282.70	19002.06	14897.79	43738.11	12458.61	15323.72	7177.28	11897.97	8289.37
P757_307.227335974354	2141.74	4847.56	1627.25	5118.32	3944.57	4262.30	2503.28	34400.03	2641.99	2326.76	2605.15	2371.09	4319.58	2384.80	2713.61	2498.85	3339.60	6838.02	3830.37	4153.28	12716.24	3617.26	3297.16	4946.26	4318.58	2321.62	3116.64	5952.21	3407.73	3213.85	11055.92	2693.97
P758_325.25262418954	6490.22	8154.25	3788.03	2477.68	2041.22	3835.43	992.32	638.50	677.92	2353.14	4506.80	759.60	3579.21	694.21	738.38	533.93	2948.42	13254.31	6061.68	8232.03	6353.66	1390.82	2340.62	17594.02	5227.61	501.35	1176.37	6985.16	14013.70	1270.11	660.62	10049.11
P759_326.305884253524	4565.32	7557.08	4202.11	8539.49	7952.32	5922.93	4381.13	7078.22	3658.97	3557.44	25018.27	5940.56	11001.04	5164.45	3744.72	3736.56	5594.94	13663.89	4764.29	13738.42	8334.98	6437.03	3445.15	6232.84	16005.71	7442.42	19595.42	11199.98	9933.65	5781.49	8629.11	5788.08
P760_341.267244626747	43413.79	28890.79	28829.93	19847.26	31356.99	21482.73	23725.56	21789.12	26256.98	25018.78	27528.20	19115.18	27217.08	24994.68	17546.84	25208.67	30876.94	24592.98	18304.57	41344.84	26255.92	27281.98	35970.20	76771.61	42950.08	14173.73	32228.70	46452.22	37839.75	29079.73	29816.79	19441.78
P761_352.357996680284	219.51	359.05	848.29	551.28	164.75	593.87	645.44	55.88	1240.85	726.87	901.08	69.48	1015.97	571.66	170.77	238.25	159.71	206.37	317.26	826.19	243.22	98.86	281.96	385.97	952.91	43.66	126.33	113.18	336.79	145.13	121.45	226.14
P762_360.337944487859	1695.29	1730.75	1432.08	1547.97	1470.38	1620.22	1195.61	1157.73	1464.15	1491.13	6135.77	1552.11	1285.42	1681.91	1251.31	1200.85	1792.37	1928.48	1817.89	2548.07	1725.76	2065.88	1419.79	1701.43	1792.27	1376.28	2545.14	1450.59	1444.39	1815.16	1434.90	1198.45
P763_371.316116559217	4279.70	5256.10	6018.41	5852.61	5747.12	5489.60	5948.13	122340.30	5151.34	7880.69	6116.07	5308.83	5852.90	5096.50	4941.08	5541.93	5142.24	5457.20	5346.86	5676.71	5012.81	5588.92	5078.81	5824.83	4734.14	4084.88	3942.81	5070.06	5111.37	6269.25	5289.75	5809.06
P764_372.312803955318	2366.79	3443.42	3382.12	3540.64	2759.91	2985.73	2237.59	4500.78	746.06	1957.53	1985.65	2207.04	2995.34	1840.23	2392.14	2522.90	3193.50	8610.37	2979.14	4155.15	10031.50	2815.42	2972.85	4704.23	3288.91	1230.43	2659.72	3771.67	1918.67	2657.29	4984.22	2662.58
P765_372.334112159383	3760.58	3453.73	5989.92	5584.88	870.33	8489.81	5776.45	3504.92	3506.82	5024.00	3020.75	3118.94	6389.95	6035.94	3380.98	3698.46	3662.73	4750.06	4692.45	7045.97	2127.88	2385.73	2560.51	5329.41	10890.68	2169.01	2515.04	2516.37	2595.26	3322.09	2785.11	1470.59
P766_392.34011135341	6861.05	7410.62	14560.58	3472.22	2725.17	4572.76	7777.57	6838.63	7625.75	9893.63	6457.62	5973.45	6957.23	3767.24	5446.25	3858.21	8341.05	6712.42	14424.77	12669.19	7197.29	5238.49	7027.58	21028.70	14910.09	5999.47	12571.27	5859.49	7582.99	6471.66	6191.87	7596.49
P767_396.331846725307	2025.59	2459.05	2106.42	2394.43	1768.69	1684.64	1764.20	2517.92	1688.05	1269.53	1399.05	1498.20	2444.58	1840.17	1513.29	1531.97	2016.67	2464.35	2032.53	2233.64	2245.62	2452.48	2183.86	2774.24	2562.54	1577.78	2502.09	1921.33	2394.24	1735.46	2105.13	1121.21
P768_397.304387231966	8134.03	17524.63	5620.54	9355.37	10296.52	11323.80	7591.23	9965.93	7140.98	7512.54	9960.05	8853.49	7627.62	5513.69	7141.02	5126.02	5736.77	10960.95	17970.96	10650.47	14144.66	5109.46	10695.64	11495.13	18548.36	6001.65	22791.14	13206.79	8036.01	7000.50	9513.13	11767.19
P769_415.300186931125	2335.99	4964.94	5796.20	2780.20	1456.71	3434.43	2725.35	6904.99	5153.27	3335.95	2423.52	2471.06	4120.47	3262.35	2630.11	1997.90	2287.54	3602.73	9721.10	2667.37	2866.99	2088.94	2108.46	19936.76	2191.47	2183.12	2438.42	1778.76	2143.85	1862.14	1886.87	2052.06
P770_420.290342051243	8309.81	6827.52	6828.92	8367.24	6951.30	7861.14	8136.95	5763.70	5291.22	6751.63	6740.74	6720.83	6520.96	6895.80	6334.95	7135.14	7635.31	7924.66	7874.52	9314.90	8660.55	7194.93	7315.91	6148.61	6700.94	5943.82	7102.11	7175.01	7890.88	7822.03	7557.56	8729.58
P771_426.901267750261	15303.05	6008.55	6891.97	9637.18	11345.67	6422.54	10371.60	144.49	4729.73	13995.21	16438.01	12679.38	19148.66	14479.18	9767.69	11746.67	10051.90	387.35	1705.68	14003.11	179.29	8974.24	4234.98	8525.29	7887.03	11397.45	7351.86	7485.27	9271.35	12621.63	161.59	8023.33
P772_435.234338534908	15860.67	42446.07	14341.00	53831.45	14109.52	41291.31	14746.74	293.97	26580.67	7089.31	8102.59	9491.92	21854.91	19058.83	36968.54	22818.51	10291.06	107.71	9402.80	13648.07	141.54	14618.53	35446.92	14164.83	7069.65	7287.94	22624.45	20381.32	22323.13	2969.01	130.83	23554.41
P773_450.816414124077	217.54	2382.67	893.39	1057.80	1900.09	907.79	82.80	858.20	665.15	929.61	1132.11	1515.05	1179.37	1108.45	616.79	841.58	569.06	2252.57	2730.06	1118.29	1186.93	842.07	1579.61	1122.28	1998.00	652.34	4450.70	2301.15	1175.92	718.70	1139.35	1645.25
P774_451.368885904575	882.22	1350.88	832.87	710.91	479.97	519.96	604.48	973.27	794.28	627.54	602.55	715.45	2132.24	1086.63	778.86	558.62	1251.99	1212.71	552.91	1343.76	1115.15	656.72	999.95	1075.80	3138.01	845.84	1581.01	500.56	1158.62	840.76	639.22	1089.06
P775_454.373665235387	11084.23	15873.67	9148.48	10436.38	15230.38	10501.78	7402.47	18447.36	6927.53	7989.80	10525.76	9027.80	9917.31	3895.62	6795.16	5908.55	7963.68	9222.87	12537.40	12413.07	27616.82	10327.30	9575.21	12117.74	14201.05	6710.81	13338.27	19707.61	15110.19	9201.36	11539.04	16188.13
P776_455.350820502356	28177.57	12555.66	11899.29	16929.02	14892.46	18142.94	31816.95	31646.50	35682.23	12723.11	3711.71	15603.18	32903.43	9255.02	12940.04	16203.91	32777.77	16380.21	16659.62	57531.40	13240.03	21382.01	9714.72	23550.23	81418.17	10379.59	66066.80	25476.71	38845.60	22729.65	29001.43	38441.12
P777_456.355797531978	10309.88	2648.37	3397.26	5249.67	4674.94	6667.65	11171.61	10943.50	11016.10	4702.62	3980.36	3218.10	9824.16	4756.76	4720.34	6332.61	12359.09	3974.19	4227.10	19537.05	4179.87	10336.82	3168.50	4520.11	21961.53	10317.27	18377.76	8458.27	13575.03	11128.57	10971.99	13241.83
P778_459.384074080332	599.79	421.16	443.53	323.73	392.43	276.62	450.57	388.85	352.98	355.46	473.03	267.27	335.11	283.64	448.06	617.31	492.63	684.79	283.05	402.82	442.81	711.21	341.84	398.94	450.20	377.89	357.05	671.48	623.82	471.64	501.30	449.02
P779_460.334484447108	8761.63	10635.56	5520.80	7368.57	9230.27	4630.33	6045.77	6255.54	4257.66	5736.35	7246.55	4933.13	5022.63	2413.91	4110.89	4794.34	3272.87	4830.76	6804.92	10048.44	12473.30	6070.37	5753.18	10775.70	10214.05	6532.18	13146.73	10504.99	7866.32	4756.10	6169.99	6850.20
P780_484.383647197328	1559.44	2798.68	2244.00	2317.71	2880.33	1876.25	1796.57	2667.63	1833.51	1526.31	1642.96	918.31	1999.86	834.33	947.76	725.84	1981.67	3389.81	2609.57	1715.47	2998.22	2147.15	1877.25	1722.14	2945.26	927.83	3810.56	3069.95	2369.47	1693.24	2637.72	1524.76
P781_500.405686006787	12404.00	16564.73	7278.27	12272.93	13149.18	10061.08	6286.70	12642.92	6411.64	7110.57	10881.80	9590.93	9618.79	3922.34	5015.69	6424.07	7044.62	8907.43	12131.98	14004.01	21068.35	11157.49	11124.94	11423.33	13305.06	6620.08	21642.12	16605.66	12421.37	7714.35	9883.67	10801.16
P782_502.348947993607	16364.65	38901.78	21536.31	22202.77	35745.32	20258.98	13743.13	31882.65	11333.02	12871.98	17936.52	21043.79	23569.57	8690.12	18042.60	17487.20	17386.74	23466.56	22458.32	24357.69	39160.63	25842.00	19632.71	22751.27	40608.46	9882.55	33045.80	51736.05	33573.98	17196.61	24164.46	18101.32
P783_537.276683181502	5141.99	105129.71	54711.69	27274.59	5998.53	29216.03	23221.07	55364.88	28912.41	70295.99	11848.47	32823.39	39806.81	21540.23	3955.13	5446.71	4135.85	33365.57	60410.56	8162.01	25500.67	6223.19	23925.42	100007.47	8281.43	4552.04	6330.66	4661.16	4884.62	4310.44	5120.53	5307.94
P784_542.42632598088	201247.00	279429.93	102376.54	214973.93	231540.27	163839.01	103238.40	212644.42	118209.24	122884.61	187776.00	167524.32	188566.11	72874.93	93930.50	103929.65	108114.51	166132.60	229112.02	231186.13	434035.44	162320.79	173783.99	187636.72	244675.09	118700.45	441456.60	301982.66	221099.07	137402.73	192984.68	199697.95
P785_543.429591119038	60764.76	86719.60	34518.03	69347.79	71020.41	51099.32	30775.30	69366.58	37992.42	39165.96	60350.44	52201.32	56726.75	21870.76	28367.15	32900.55	35788.50	51665.60	69361.61	71716.05	133691.04	48623.65	54849.58	61976.22	76337.52	36916.71	136416.70	95762.95	67930.87	43351.70	58456.65	61594.00
P786_565.244667465097	749.25	2957.78	4351.91	1398.18	1348.89	1933.60	1688.51	2944.72	1027.89	6112.86	882.00	1205.96	3238.81	1147.34	772.99	1724.60	828.22	3142.85	18301.05	913.21	3411.83	596.73	929.78	19431.22	847.08	1062.77	643.02	862.82	728.87	660.17	621.62	909.54
P787_567.420136940402	1496.25	5281.00	8664.23	2071.93	1476.30	2809.50	3713.04	5144.92	2911.28	4502.14	2401.48	2272.22	7157.60	2315.46	1760.86	1660.08	1568.74	1478.74	28268.19	1707.38	2487.71	1393.89	2751.31	27119.74	1833.51	1816.27	2522.64	1643.72	1471.31	1527.50	1545.28	1557.38
P788_569.430863716792	4141.17	8101.37	8851.89	3696.03	3620.16	3269.20	4241.37	9774.42	8943.45	7181.72	4898.36	3543.40	9215.11	4109.01	4148.08	3630.44	3384.40	4822.72	26665.53	3242.40	3549.37	3424.90	4290.44	47335.26	4099.57	3781.03	3734.83	3461.90	3342.41	3547.21	3468.97	3671.63
P789_577.412928286642	5396.56	2055.97	4649.29	2318.90	5489.55	3506.30	2118.85	7239.96	2351.84	1958.71	6192.54	4634.49	5685.21	2568.75	1940.87	2029.91	4713.57	5348.15	5443.80	5962.16	6400.05	2186.77	4036.22	5546.83	6945.83	4150.83	4838.55	6936.92	2629.77	2645.43	5385.91	4664.95
P790_598.386229469853	1911.03	2755.92	2687.10	2479.07	1914.67	3393.27	3042.97	2103.29	2216.48	1697.63	2038.60	2503.12	2471.36	1731.07	2249.81	2933.71	2615.31	3204.22	4494.44	4588.02	2813.33	3170.57	2839.12	6528.89	3237.89	2066.08	2431.04	1289.49	1547.16	2272.06	2583.51	3518.62
P791_635.413113896632	8554.53	14712.31	7972.03	14217.69	10797.76	9493.93	5015.30	9702.54	12525.23	8006.38	9474.91	9541.44	9325.73	5570.80	5915.81	7578.13	5580.53	9492.31	17877.79	10492.49	18881.12	7534.06	10613.28	10609.91	11581.72	10064.61	17685.53	16122.80	10341.74	9195.93	9358.12	10187.74
P792_642.384402495167	16460.05	2754.70	2614.73	6202.47	4014.04	4043.09	12921.36	13444.59	17292.45	3061.57	2550.03	3372.73	10758.62	5910.81	5341.92	8397.81	17688.45	3363.56	3713.34	21057.79	3052.88	7947.22	2564.87	4338.26	28660.77	12599.36	27096.58	9147.03	18401.43	13144.83	17841.68	19815.69
P793_643.387129847852	3934.19	2605.42	2728.15	4115.99	836.60	3579.35	5478.20	4426.14	4730.34	2750.90	2190.73	2512.46	3655.64	2198.13	3179.72	3109.67	5150.49	3319.47	2310.78	7249.61	2796.61	4537.81	2707.81	2330.23	8887.63	4190.73	6558.88	3348.77	4493.29	3007.73	5061.06	6532.84
P794_643.516388337009	5162.18	7201.59	3892.84	4794.55	3952.37	4355.63	3735.88	5959.70	3346.40	3023.49	2715.51	4115.94	2574.77	3294.47	2982.85	4080.12	2832.93	4081.15	4304.40	4814.82	10139.72	4350.65	5558.11	6289.47	5911.28	2930.11	7660.79	10427.85	3985.95	3299.27	4661.95	4429.87
P795_644.49433231146	19376.16	32203.50	17105.12	24030.79	36450.60	21802.72	14425.38	32857.75	11862.63	15007.05	23388.04	21633.46	20723.44	8804.77	16101.10	11900.57	17713.83	15848.35	24964.76	20243.94	38201.96	24552.11	22358.29	32587.81	30591.61	13660.30	53132.54	51677.76	34526.94	23126.20	20435.63	20842.59
P796_645.497456413078	43336.63	89765.99	31369.14	60111.39	60488.71	46406.86	27488.63	62001.43	34217.85	38508.62	55708.95	47274.86	50893.98	24775.04	26342.15	28826.17	26978.73	50422.98	72197.06	59846.60	110864.86	38708.26	49848.56	56335.90	73049.09	35530.08	129399.21	80001.49	54515.94	32779.64	51803.34	62224.06
P797_657.354837370875	8637.31	1596.44	3188.17	3569.91	2922.11	2810.67	6419.96	6144.40	5969.78	1855.87	1684.92	3123.14	6332.97	3725.51	2906.66	5143.17	10064.37	3089.38	1775.58	12339.92	3558.27	6302.54	2255.17	2468.76	13173.51	5999.99	13184.60	5939.17	11042.31	6718.15	4587.83	8409.58
P798_686.40168728525	3505.00	1627.47	1913.05	2862.60	2248.04	2514.35	3659.53	3408.34	3400.94	2202.83	1694.13	1864.43	3818.88	2886.43	2453.70	3144.74	4194.12	1925.43	2824.77	6878.42	2106.69	2938.65	1774.21	1476.78	7187.88	3654.45	5809.01	2655.05	5095.84	4099.43	4692.88	4840.76
P799_689.521951733677	1876.48	1801.01	2330.34	2157.40	2456.39	2177.47	2458.58	2627.41	2370.35	1433.85	1814.50	1868.24	2495.38	1824.82	1417.59	2673.92	1761.59	1985.21	1797.98	1564.87	3378.88	2197.53	2292.67	1964.87	1797.28	1712.15	1601.94	1921.87	2043.78	1201.95	1641.54	1678.78
P800_700.369988967675	2542.98	1204.78	1091.36	1924.51	1095.86	1986.66	3284.50	1854.22	1850.23	545.96	1050.20	1193.94	2756.11	1756.04	1364.47	839.74	3864.35	1760.87	1456.20	5441.60	823.05	1660.47	509.43	978.83	6088.67	1900.27	4965.05	2589.48	3835.78	2651.78	3370.56	2977.01
P801_718.530769113253	6981.76	10767.33	5506.02	8602.58	7724.39	7501.02	3596.64	1355.12	5387.94	4803.34	5108.25	6930.31	6176.80	4263.88	5891.74	5079.99	5941.48	5738.49	12361.48	8026.34	4899.25	8524.70	8296.45	5660.36	11654.48	5895.44	18157.74	8188.44	6753.08	5578.03	4309.11	9825.86
P802_720.53767173618	6209.82	18210.52	5570.31	10579.14	12032.46	8299.41	5015.89	10332.95	7682.94	7821.11	9937.59	9910.03	10010.31	5162.35	7315.35	4209.48	4299.24	14218.19	19589.60	10603.12	19233.57	7691.89	9657.37	8069.50	17526.45	6214.83	35249.25	14144.92	9501.87	6511.40	10115.14	14362.87
P803_734.553306774412	10432.80	18656.45	6331.32	12503.63	11971.21	9818.90	5455.16	13047.80	8030.13	10227.87	13841.75	11543.83	10930.81	6889.04	5896.70	5902.32	4364.35	14250.03	17209.72	12232.83	19154.43	8355.00	10622.76	12206.91	19348.11	6473.13	30289.11	15038.56	10257.89	7066.64	13296.89	14173.74
P804_761.585460339238	2408.76	6185.67	3655.71	4538.38	1932.91	2976.08	1298.34	10476.93	10803.79	8013.90	10420.53	6335.51	3619.60	4512.02	3103.49	3412.45	1923.62	2429.08	2349.42	1955.41	1710.78	2263.39	2268.32	7385.23	8003.07	4904.80	8530.07	3980.97	2849.15	2568.76	2862.81	1710.94
P805_768.534788075666	893.83	1510.70	10629.99	1191.21	875.15	1335.36	2182.19	1736.29	540.94	643.75	544.62	375.80	696.25	301.03	808.02	559.42	2083.92	18982.86	2937.49	769.21	9991.21	1178.04	6006.63	1896.96	2357.57	612.21	1047.74	715.12	730.28	535.03	2318.14	1235.88
P806_776.572883934361	34485.47	116579.05	36290.26	59161.79	68574.04	47896.14	26596.98	63281.68	44561.06	44480.62	56252.13	58004.94	56972.85	35368.71	39083.01	27609.47	27470.41	81137.23	108988.63	64299.67	102877.18	41093.76	62507.54	55304.71	114100.85	38078.18	195387.17	87568.34	55155.88	35518.80	57004.49	84310.04
P807_776.573103460589	9236.51	35328.60	20375.25	14344.11	27190.53	13634.13	8842.35	28928.21	7148.54	8346.15	14697.44	14877.77	18900.53	4378.74	15898.04	7917.61	11387.00	17391.55	18266.13	17319.86	33631.85	18939.12	11459.90	28320.58	39166.34	6364.88	23764.11	39574.83	26445.97	16834.26	16489.40	16474.42
P808_784.57909622757	1272.89	1800.25	1640.05	897.46	1340.90	1322.51	1163.02	5937.16	3927.73	3998.53	2628.98	1390.25	1611.88	2488.09	1329.74	1985.76	1616.04	1164.82	1363.05	893.91	1205.30	1736.71	546.46	1763.06	1645.61	1277.13	2594.80	2047.80	1312.85	1074.66	936.04	1230.02
P809_791.591824219691	16664.46	57628.63	17411.67	29787.83	34611.16	24693.85	12300.86	32673.32	18317.39	20024.69	26538.65	26401.45	24936.24	17656.57	17296.93	14297.57	13753.98	30529.23	47153.56	30699.65	50458.67	17503.99	28788.57	30668.03	48171.65	18329.28	80735.67	47703.37	27400.78	14230.10	25047.45	37402.70
P810_811.517820370426	2846.13	8408.38	3833.89	4165.88	4029.15	4016.80	2716.74	4018.83	2786.30	2183.20	3045.65	2457.75	4000.13	2402.44	2714.80	2244.79	2434.57	7632.27	6758.48	5941.03	7041.12	1699.46	3775.87	4422.00	12618.74	2500.82	13814.97	6668.11	3707.15	2190.93	4261.56	6463.13
P811_842.529857858708	764.58	2285.95	617.97	726.68	1475.64	636.44	527.62	1513.21	1038.59	330.84	669.83	327.24	1034.38	313.67	934.40	710.95	436.93	1740.11	1481.86	1016.78	1502.34	933.31	1202.44	318.34	1943.99	827.49	2124.38	1634.45	1168.23	734.53	809.25	813.27
P812_860.541201253742	2739.57	4919.10	2427.12	2890.91	4786.77	2283.62	1052.48	4057.33	719.10	1236.91	1454.41	2082.50	2933.54	546.78	2749.41	1252.35	2878.20	3657.14	3612.53	3000.34	5703.45	1828.96	2162.15	3754.99	4916.49	1078.43	3555.08	8403.15	3993.04	2261.33	2856.25	2291.05
P813_110.105422950473	1734.76	1855.26	1741.67	1846.45	2119.93	2114.68	346.30	2047.66	1914.06	3636.78	1883.67	1244.76	1857.42	2657.54	2217.69	2273.18	1716.27	1956.04	1878.47	1185.70	3380.52	2026.15	1977.24	2052.63	1128.35	1420.19	1658.20	1803.85	1601.86	1272.25	1686.72	1717.83
P814_123.044511475424	1487.12	1253.51	954.12	1677.00	2196.67	1366.34	3483.23	1736.46	1210.90	1380.60	1313.71	1241.17	1878.84	715.77	1227.23	1555.26	1449.76	1528.03	1393.33	1390.04	1319.02	558.33	927.83	1320.25	474.53	775.91	878.91	1492.02	639.92	443.90	1388.83	1270.77
P815_169.158806890852	553.65	2228.90	1318.03	1529.45	1103.94	883.54	1485.07	1174.07	1372.20	1834.58	1237.74	1282.31	1103.58	1492.16	1323.01	1481.19	1784.93	780.95	787.12	849.73	1208.54	910.86	1478.30	1302.40	589.94	746.12	1029.74	1550.37	1146.07	1216.57	807.74	1401.16
P816_172.115543338244	1071.65	1067.42	945.77	1072.59	1225.86	783.36	1041.19	832.01	1361.68	1332.78	1077.45	1025.62	895.38	869.44	1037.70	1353.79	1184.49	995.01	1588.35	1428.56	1017.17	1405.36	996.29	816.01	1562.76	1219.19	1165.61	3844.37	1696.52	1262.47	899.88	1157.40
P817_194.96531270791	1329.51	1997.50	1797.21	1693.42	2898.85	1768.25	2169.17	1906.22	1488.23	1330.88	1183.07	896.65	1962.71	1354.33	1546.02	1440.57	1519.81	1315.39	1120.28	661.62	894.74	1436.24	1391.28	1339.44	1840.92	1968.53	1553.46	1405.39	1655.82	1140.80	1588.47	1005.86
P818_201.164080524636	1350.31	2803.65	3645.94	2230.38	1668.94	2486.40	1861.74	3961.89	1394.52	4269.65	1470.37	2778.28	1512.72	787.45	1601.87	1655.27	2142.51	1581.83	1560.18	2249.79	1551.25	1601.11	1905.11	2081.96	803.42	1869.35	1113.50	1509.27	758.15	1530.25	926.53	1179.45
P819_229.195207069218	3083.97	593.34	2866.35	1046.81	3070.87	1841.34	3912.64	3161.18	2787.59	2791.89	3251.97	2586.11	2647.90	904.37	2670.88	1141.06	3688.83	3775.75	931.35	1372.99	494.03	500.08	1052.80	1460.64	949.26	1767.00	2003.75	823.53	2783.46	1204.48	2951.50	830.07
P820_232.99146070575	9636.30	5060.78	2171.41	8758.81	3391.54	7537.83	11341.25	524.09	7805.70	13400.97	9795.01	10114.15	10380.33	7102.26	5407.01	4119.61	2989.98	502.66	2638.39	23350.52	566.38	6643.69	5038.88	4069.66	4236.96	6043.72	4992.36	7849.09	9679.54	6489.84	420.27	5081.62
P821_242.284459946859	5427.49	10263.26	5096.33	3879.91	3180.82	5485.10	5586.77	11093.88	2993.27	1592.53	12409.33	6808.77	10653.64	2390.71	2225.20	2684.08	6504.77	14112.23	3950.53	5673.83	13547.77	3468.42	3612.37	9373.73	14864.46	7102.94	14399.07	7257.91	5634.42	3546.39	6841.00	3996.08
P822_243.827238428336	15174.05	10233.27	8373.89	21908.48	7541.57	18769.04	12720.59	4.63	8421.03	24397.74	14533.74	10051.26	11016.34	21809.51	12020.08	10512.71	10678.04	5.30	12032.31	7883.89	0.00	8153.23	7385.69	17484.42	7971.22	14220.48	20560.11	9750.87	10946.39	10047.10	4.73	9735.74
P823_275.200620122573	3860.59	2662.04	2890.12	3457.25	3237.59	2483.49	4216.36	2891.59	2659.06	3303.11	2313.12	3239.28	2342.45	3331.62	3340.36	3493.90	5703.06	2963.00	2729.66	7318.37	2577.59	2693.32	3649.53	3108.94	9202.07	2679.09	7721.32	3764.09	6288.86	3160.93	3553.78	4737.74
P824_284.295293617725	4788.79	8287.80	3594.82	3586.41	3965.46	3816.26	3560.10	3750.94	3464.40	4236.49	3945.24	5528.24	7851.73	5650.41	4682.86	2682.81	4573.04	3417.12	2136.95	2721.97	4054.01	2315.40	3707.51	6744.01	4953.20	4383.90	5416.37	3232.56	3103.40	3023.83	2828.93	3259.70
P825_289.216572218183	4143.48	5779.25	5246.49	7070.61	5955.99	6874.71	5414.74	5261.97	4376.27	4912.70	4097.51	2702.93	9020.66	5391.87	4687.11	5323.56	7640.41	9194.64	1759.12	7141.55	9542.03	9718.89	5936.94	36955.66	10021.06	2416.76	4570.91	8999.41	5717.09	3489.90	5914.18	5830.22
P826_298.243859942191	12153.89	7832.16	7418.44	9424.38	9473.04	11196.15	10863.32	219.62	10993.73	15204.76	9034.14	5875.19	5425.43	3306.23	13888.89	11931.62	6257.77	588.19	1816.93	7445.81	213.96	8310.27	10505.25	4920.80	7215.65	14618.84	12634.06	9979.63	6501.15	4898.91	543.89	4594.92
P827_303.308915138377	8200.27	20364.15	9144.74	12867.47	12372.68	7672.24	10739.38	10024.97	7385.92	6031.48	22558.16	19428.87	33968.26	15430.76	10850.12	8317.18	10156.92	6381.44	4892.01	9961.08	782.73	8005.24	5049.77	6063.05	28813.89	27268.37	44167.01	8104.40	7905.93	7654.57	9894.16	6332.46
P828_330.300935218085	2149.28	1437.22	1277.94	1954.66	1763.13	2598.36	2037.60	883.67	2243.96	1937.07	10905.94	2640.48	3061.20	1566.77	1724.92	3335.21	1418.80	1381.00	843.92	6909.65	1219.91	2758.54	1231.85	1675.10	2804.23	1533.01	7192.11	1550.29	1719.88	1255.10	990.39	1274.93
P829_359.334154334622	6434.96	5866.29	6115.27	6848.68	5574.12	7731.71	5474.03	5664.20	4675.37	6109.70	39548.26	9837.19	7696.37	6430.74	5516.10	8405.63	5480.78	6448.26	5705.72	10939.43	5512.51	5184.84	5479.24	5034.09	5840.13	5576.89	15683.09	4617.44	5672.89	6097.47	5721.03	5319.15
P830_377.229673519611	19412.10	26612.87	15329.41	53428.30	12103.80	43972.99	23099.68	233.43	32371.08	12696.27	17537.81	8635.52	19569.00	16881.60	49466.96	25520.24	14872.60	91.16	11441.61	12592.31	131.77	26032.44	46909.17	12431.99	14999.80	12744.25	18749.33	22688.89	15549.45	10960.85	188.07	25760.07
P831_381.130396768068	177737.62	34439.97	60825.38	14759.98	406730.53	13375.30	108990.05	186.91	5716.63	66412.70	56873.27	940173.31	7682.82	247982.22	8707.03	82827.11	7364.98	218.09	85765.80	5317.90	161.91	227464.98	9329.59	4804.16	117247.62	405798.08	2571.20	159326.36	7095.99	10364.13	170.05	5699.43
P832_414.269955376676	13802.41	4900.72	6731.16	9837.05	4651.08	8891.78	9710.96	5774.23	5903.81	8192.32	3247.46	6517.20	11928.93	9754.01	4806.75	5599.75	6163.28	9505.08	6008.54	7218.68	3801.82	5872.61	6062.66	5356.43	8597.76	3583.18	4932.17	7365.59	3062.13	3612.41	4183.17	4048.48
P833_422.289403491191	2181.08	4784.17	4460.19	3868.82	3587.00	4182.46	3855.23	3813.50	1361.98	3203.13	3658.68	969.53	6133.93	2007.95	3194.04	3939.55	4708.69	3839.16	4127.83	6324.33	4542.71	5386.17	3493.25	3433.98	7246.22	2502.80	4598.98	2785.67	5557.29	4878.74	4264.89	2321.67
P834_426.827289616613	2354.38	12458.27	4182.08	4910.71	7143.22	4524.41	1991.32	6269.91	3859.16	3535.91	5301.24	5540.92	5064.51	3202.86	3183.94	2675.22	2255.59	6117.64	10563.55	6296.91	9603.56	3888.90	5790.00	5001.16	10810.15	2921.47	18572.03	8182.76	5352.71	2600.88	5227.12	7841.34
P835_440.446581212016	1119.94	1387.34	1056.45	1433.21	1238.98	1221.90	1120.84	1568.51	1044.14	962.01	1075.95	1330.64	1408.84	1396.25	1352.07	1199.35	1482.98	1780.64	1221.91	1534.38	2240.34	1717.49	1313.46	1189.19	1468.42	1047.43	1296.65	1341.11	1329.66	1271.09	1859.51	1189.08
P836_441.832319254212	2674.51	12510.74	3524.35	4188.82	6526.29	3591.71	2008.56	4794.54	5277.40	3725.31	3956.08	5182.14	4234.48	3325.70	3859.27	2252.50	2134.01	9338.17	10117.46	6068.01	8687.46	3318.94	5622.15	3898.79	11449.80	2861.58	21365.73	8499.18	5187.88	2892.44	5078.69	9441.08
P837_448.840518539254	2965.62	13713.08	3984.18	4583.19	7858.12	6331.30	2163.38	6487.81	4118.82	3678.95	5516.72	5710.78	3960.32	3365.39	3768.14	2976.12	2665.32	8828.63	11370.95	6713.75	9185.61	3150.70	6158.32	5553.25	12289.47	3349.51	21008.24	9483.65	6727.51	2737.87	5752.65	8342.06
P838_456.33836184762	4375.56	19036.88	6661.24	9154.57	12098.84	7524.68	6880.02	10017.93	10192.59	5304.32	8471.25	9863.45	8699.58	5432.77	8205.37	4985.49	6318.27	16673.95	17143.75	15632.13	12398.22	8235.39	9183.26	5160.59	22868.29	5500.73	41407.81	12727.38	10427.81	7622.36	6792.08	14249.56
P839_470.456620878558	696.42	3608.93	2097.71	1753.61	1049.62	1526.25	1780.03	952.85	316.41	1365.17	1442.61	960.31	1079.74	585.34	512.76	185.90	673.35	1363.59	422.84	1050.00	1007.53	444.34	990.28	1069.54	1028.85	1353.00	498.10	255.14	864.50	494.61	359.96	654.82
P840_485.47636553031	1154.38	2664.75	1886.64	1435.08	1307.33	728.84	1897.28	1343.07	900.14	1485.63	3513.41	1840.37	2954.23	1064.09	80.10	253.05	2069.34	827.60	108.64	447.76	536.43	125.81	765.42	568.03	1504.79	4314.09	1536.80	510.66	994.50	1080.67	509.88	849.06
P841_502.316392885432	46210.08	44755.53	53974.73	57199.84	40613.54	68573.57	48097.53	43941.28	34955.72	32201.82	30959.41	32097.21	56061.14	48896.25	29241.85	43340.08	55612.14	53283.37	48317.50	76627.99	60589.39	45508.88	56490.90	67520.37	74959.35	24328.59	60258.60	33824.46	61912.22	39071.07	36541.03	53458.60
P842_505.86422518254	311.23	3169.63	690.98	384.46	1059.47	525.22	297.71	988.91	959.98	659.19	729.01	1506.27	426.82	653.73	384.78	124.75	110.73	1749.47	2071.81	1416.22	1713.08	883.08	1029.42	650.81	2482.08	465.66	4370.35	1647.42	788.86	293.88	974.93	882.54
P843_514.482276695213	907.90	2385.76	1246.29	1055.37	871.67	1178.90	608.90	1005.96	783.07	874.06	2172.58	1228.49	1472.34	875.21	861.34	688.69	669.29	1066.97	705.97	1096.77	720.10	512.53	1175.87	944.35	1209.09	660.90	613.61	440.41	908.10	909.96	575.68	903.53
P844_516.368166704916	1653.19	829.13	1794.43	1222.55	1009.02	1408.23	1686.06	1157.65	1450.61	757.74	963.81	1075.87	1680.46	2498.41	1004.02	2382.59	1825.50	2093.19	1136.41	1481.49	1487.56	1250.39	1191.38	1528.89	2382.60	1556.06	4920.09	1144.23	2527.93	2076.77	4124.89	1075.34
P845_524.415710444604	48132.93	27096.29	33077.27	36329.22	30157.91	34463.02	31819.72	13766.90	34115.58	6592.69	9482.54	39311.85	61771.72	29322.21	24667.72	25674.60	26120.33	26282.96	16095.92	42499.98	54241.44	39738.93	23377.44	39885.97	57873.57	58298.88	114335.52	36764.55	23596.13	38766.20	61660.89	43135.19
P846_554.461865805309	15148.04	18205.04	8441.74	14263.58	12602.56	9804.96	7964.48	15673.62	5086.58	5140.91	9366.62	8912.53	9796.22	5293.64	5722.73	6932.78	9011.56	12136.96	12391.32	14867.67	30559.48	8881.65	15439.90	10856.37	12493.44	7683.13	17585.99	19353.61	13486.12	6849.16	12699.76	10427.71
P847_571.437526541863	1439.24	2638.46	3090.34	2047.33	1456.33	840.02	2119.95	2510.14	3711.15	2818.02	1734.62	1476.79	3127.27	2115.42	1357.88	1426.04	1348.43	2138.23	10001.33	1217.83	1634.17	1326.87	1690.17	15464.37	1557.57	1573.87	1466.38	1256.16	1164.22	1217.36	1282.62	1210.66
P848_600.467882832043	93667.67	156198.69	105540.52	104562.95	162111.68	102097.60	63845.92	179914.39	54590.64	73237.95	103579.67	120883.91	103529.05	35846.35	76255.37	55247.29	79811.69	85767.32	110804.37	109587.14	208413.47	105452.18	93638.51	172976.61	189542.05	60850.38	116036.36	240356.86	161637.83	101892.87	110058.06	122225.33
P849_676.510596849978	8331.17	21853.90	6611.41	14126.90	15553.67	10338.60	6094.21	14698.33	9987.98	8929.84	14470.50	11238.89	13285.88	6380.50	7908.12	5950.44	5552.71	15006.38	21823.51	13618.53	25431.92	10071.92	13004.16	12828.63	19602.03	8009.53	39419.22	17966.67	11414.59	7290.79	14573.15	17491.84
P850_677.51321155443	2155.02	4524.61	2002.41	2989.66	2635.55	2063.35	1151.90	2519.67	1686.11	1769.11	3293.66	2800.10	1858.75	2692.02	1692.66	2014.93	1350.78	4302.37	4117.06	2673.37	5271.02	2005.13	2515.79	3599.90	3729.23	2348.66	8336.04	4590.99	1870.98	1588.94	2708.90	3562.97
P851_709.449919608172	6857.56	11300.51	5543.66	9579.16	8694.49	7647.84	3757.95	6480.06	4073.95	5513.48	8329.28	7761.54	6405.99	4329.36	4525.86	5785.27	4177.79	7941.30	10540.66	7151.19	11723.22	5953.14	6608.52	6977.60	10375.76	4702.28	18552.25	12223.70	7863.00	4935.59	10202.14	9069.90
P852_713.402352655302	3857.72	2173.01	1935.25	2835.55	2989.53	3164.01	4968.49	3472.65	3332.75	2413.18	2193.81	2517.43	3048.32	2753.82	2087.32	2626.38	5096.38	1939.59	2507.67	9090.75	1711.29	4434.88	1781.25	3168.51	12272.11	3040.91	8649.65	3936.75	5113.54	3006.32	5638.13	3367.66
P853_723.555144876079	848.98	2890.44	2135.75	1289.74	1834.23	2004.19	1345.11	1790.02	1206.72	866.71	713.10	624.81	1814.62	814.84	1885.02	1362.30	992.48	2854.90	635.68	998.70	1987.79	814.53	1240.07	1136.95	957.26	980.18	890.64	313.34	766.16	793.70	827.84	997.01
P854_732.54665251753	60254.91	173568.85	57369.66	99657.09	108348.91	84918.35	43617.05	99617.74	67832.56	66476.70	94811.29	93193.34	98373.12	56727.15	58675.77	45359.64	48132.37	119042.85	158736.66	102768.60	169743.40	66051.01	95350.33	95452.99	163723.71	58491.23	278586.77	138914.29	89354.52	57334.52	94882.45	132803.24
P855_745.439709338732	2138.35	2192.84	2194.97	2661.08	2576.60	2621.05	2397.93	3083.30	1771.58	1866.58	2622.86	1876.51	1737.30	1476.17	2509.35	2434.46	2273.82	2296.89	2935.52	2477.64	2408.93	1432.73	2400.55	3171.58	2921.04	2081.12	2603.80	3738.62	3220.09	2915.84	2728.42	2263.22
P856_774.592488391339	4400.94	8274.36	4966.89	5375.94	6772.87	4400.77	2634.48	5213.55	3348.25	3199.23	4587.85	3207.64	5356.46	3164.51	3366.61	2899.26	3297.60	6463.32	9013.58	5659.22	10709.64	3943.33	6212.56	4747.49	3551.06	2878.62	11493.92	7200.51	3669.07	3413.53	5515.84	6410.14
P857_778.578460746966	3623.70	13047.54	5144.53	7527.49	7078.90	5277.19	3732.24	8482.80	4578.85	4828.05	6552.30	6575.17	7603.81	3923.02	4228.39	2544.56	2984.47	10927.91	13097.31	7028.45	12230.06	5646.28	6453.09	6694.37	14826.00	4303.57	24715.89	9834.63	5952.72	3721.02	7258.45	9940.67
P858_800.621527062036	277.95	393.53	436.57	539.53	248.98	414.99	352.10	562.59	347.22	255.13	383.41	320.76	856.95	591.78	470.83	693.73	274.09	812.14	390.82	214.63	256.39	238.26	252.11	441.66	370.11	405.52	415.57	312.20	222.20	627.68	139.41	266.99
P859_804.169322823066	1548.62	710.45	1408.43	2410.64	1247.70	2823.35	5039.85	4304.24	9344.78	873.96	561.46	2403.11	4745.78	1270.46	41.14	198.39	305.30	604.66	249.81	9764.87	695.46	127.66	108.15	373.24	25034.04	1440.39	5408.58	89.73	267.17	265.00	217.38	665.18
P860_859.538786694396	5069.70	11957.65	5816.60	6543.54	11060.73	4692.93	2693.55	8320.10	2009.77	2908.14	4767.74	4938.02	5557.15	1999.68	4632.76	2652.33	5227.31	6522.78	7468.89	6258.45	9890.50	5480.10	4253.44	8448.49	10039.73	2408.82	9411.72	17399.80	10871.01	3959.79	5622.09	5679.01
P861_869.587801047782	1701.12	3984.98	2159.99	2401.91	4054.00	2121.95	1439.40	5174.67	1699.01	1341.52	1828.71	1910.55	1623.04	1033.05	1922.85	1457.55	891.35	1752.84	3474.04	2329.45	4525.26	2408.04	2245.44	2128.30	4893.12	1494.82	8603.57	5418.41	3494.39	1775.43	2003.31	2625.06
P862_878.640935397136	10590.74	45188.59	12833.55	15170.49	23113.01	16301.05	6748.52	20635.14	15462.80	12884.07	17384.64	20578.75	16468.18	14670.58	11743.33	8852.65	9582.30	29831.39	36014.13	22693.36	30072.51	10478.28	20104.74	17069.71	46348.03	10706.29	71195.15	30520.51	19056.40	9610.52	17499.22	25878.63
P863_903.566091960221	2980.60	8407.66	2938.60	4262.48	7597.88	3206.07	1767.82	5224.25	1592.05	1697.04	3593.15	3049.05	3424.99	876.27	3062.00	1653.37	2567.18	8426.34	4620.75	4000.23	6226.02	3613.98	3086.60	3257.83	8340.71	1484.45	4723.04	10693.07	6407.73	2222.75	3936.85	3284.02
P864_922.666934756997	5478.99	24182.56	7289.17	7419.27	14499.42	7071.45	4765.68	11995.88	7766.47	6687.50	8606.22	10567.76	8117.60	5333.74	7679.73	4854.71	3786.39	16941.96	17700.06	11605.21	17509.38	5787.03	11502.87	7873.19	26107.74	5398.12	41279.74	16688.41	11842.15	5269.73	9753.72	16466.66
P865_971.669997211191	1036.95	1798.69	252.90	1182.13	1335.27	885.68	448.77	748.82	55.68	629.33	314.01	678.60	747.07	114.29	514.58	349.98	569.52	527.05	1040.16	741.43	1879.76	1044.06	722.66	840.74	1102.90	438.86	1016.22	2589.55	1926.48	650.89	860.81	753.45
P866_157.17006083605	1865.36	15149.17	10760.35	15670.87	4497.65	11485.44	2606.14	381.83	11351.89	10093.46	23806.99	856.11	10352.77	2742.60	4079.09	1392.13	814.04	359.65	22227.70	4745.84	313.91	1910.83	4346.85	16917.59	5685.58	608.26	1332.26	8171.73	3956.80	1331.68	233.13	1565.39
P867_171.173927212425	1476.18	2874.21	1347.05	1277.71	1529.88	1499.12	1589.88	615.49	1907.46	1187.71	2070.94	1271.42	1193.37	1463.51	2425.75	1198.78	1368.00	1072.34	1243.07	2185.89	2250.25	611.15	1129.32	1297.45	426.44	782.52	1030.27	1370.23	1183.82	2522.11	1428.97	985.42
P868_185.189934698018	1817.61	2683.19	2766.66	2887.39	2847.05	3108.80	2725.95	2563.77	2447.62	2602.58	3933.55	2385.98	2483.24	2573.34	2509.06	2418.09	1692.62	5803.32	1040.26	2772.85	2985.76	565.28	2977.29	2634.40	1222.36	1681.46	2083.86	2031.31	703.17	1575.43	2364.13	2828.37
P869_188.911227036835	9200.80	3867.30	1897.96	6040.57	2226.58	1466.38	4681.28	297.16	2429.08	8514.68	11808.20	10103.34	17473.85	5995.44	2002.07	2464.95	5775.01	359.76	199.17	9634.21	187.61	2196.92	2177.95	734.69	2255.01	2670.83	844.17	2341.53	7641.27	6302.20	326.58	3003.71
P870_219.210059305726	22291.59	2461.99	3437.47	1907.57	22802.86	7522.61	23641.26	2167.01	1968.89	21421.75	3042.75	20271.90	20891.68	2275.38	21241.90	21128.66	22644.34	22773.92	1785.67	24010.35	25259.99	25250.51	23842.13	21728.61	10386.94	14307.50	2016.88	1125.48	23267.26	23668.74	20355.23	21650.44
P871_233.189115561325	2435.13	2498.35	5145.91	4780.31	4300.89	4987.34	4379.41	2888.64	4675.06	2729.86	3096.45	2198.08	2828.27	5850.95	5445.44	2705.43	5935.00	3302.95	3450.01	2914.84	2415.21	7624.84	805.29	5096.28	1775.24	1671.52	2567.85	2146.36	2757.09	2573.28	1195.83	956.24
P872_253.211112418304	2636.27	3662.06	1943.17	3740.96	2982.73	2912.85	2830.93	2642.00	3082.22	2843.51	2941.11	3097.86	3196.76	3111.24	2548.14	3352.05	3429.21	3261.64	3131.11	2700.81	4078.88	3444.85	3077.39	2764.01	3949.38	3570.19	13326.34	1811.85	6015.80	1068.85	12114.84	3184.11
P873_266.25618418092	8893.73	5381.41	6659.65	8845.39	4342.53	7526.98	8248.18	6276.87	6833.15	5103.94	15407.61	9966.33	18233.64	8436.13	4415.11	4248.87	9980.50	17049.45	4949.36	17426.43	7863.06	11715.13	4471.92	8189.32	19334.65	6879.95	22305.66	8183.49	8192.59	11448.96	8843.61	8842.26
P874_273.257831608934	2293.77	2351.46	2246.77	2244.44	2320.54	1601.67	1941.05	1974.85	2249.47	3279.85	2068.38	1948.66	2443.69	2170.41	3015.33	2420.12	2223.78	2421.70	2306.38	1367.44	986.16	2335.03	2539.06	1957.17	988.70	1183.69	1888.67	1965.82	2156.77	1227.24	2250.86	2074.83
P875_277.860486427168	11007.57	11142.67	10832.02	11049.81	9913.23	12003.17	11799.40	776.38	8808.13	11815.00	10476.86	10663.11	11418.27	11069.10	11360.03	11616.67	10288.14	664.92	9917.88	10653.45	920.29	11637.16	10695.49	10984.95	9820.78	11639.04	11172.99	10772.36	11035.41	10711.71	656.51	10403.22
P876_279.232040592703	13489.12	16889.08	10929.47	21991.13	23771.84	16903.79	13439.20	28707.30	17005.42	13371.43	21075.79	13898.47	28078.94	15702.12	12926.21	16544.56	12047.56	18151.81	23750.78	66987.25	34074.11	22162.68	12123.82	36256.92	33878.33	15195.71	34932.20	32090.80	18010.95	14858.52	16324.85	17784.80
P877_284.295090127226	2622.71	4706.58	2493.38	3898.05	3897.94	2583.30	2647.87	3448.89	2043.04	2488.19	6202.57	4101.10	9376.41	4414.98	2699.53	1636.10	2781.71	1121.38	594.09	3389.39	1153.73	2180.35	1460.61	1464.42	8016.41	7288.43	10136.77	2014.66	2642.15	1968.82	2713.12	1343.45
P878_297.240400156764	87485.54	57994.40	59639.61	62165.15	66174.80	70876.03	81166.11	3407.03	96987.08	92223.41	72810.94	61707.21	13105.69	66136.23	87972.62	78965.90	44369.90	2548.98	38390.41	64122.90	2835.74	68692.66	75886.81	20516.60	51683.51	89590.18	54135.13	80959.30	73499.34	66326.70	2676.25	58133.11
P879_299.313499640212	1230.38	1169.27	1165.94	1433.17	1477.06	1446.70	1829.34	1237.95	882.41	919.42	1226.82	1508.10	2444.60	1161.34	600.69	1162.08	1053.72	1835.57	1533.01	1564.43	1710.20	1351.04	2033.66	2352.01	1216.54	1243.83	1593.65	1267.71	1109.13	1054.60	1990.32	1549.19
P880_300.29012401375	6452.77	7088.33	6221.96	9903.41	9456.63	10298.12	4978.98	9374.15	5311.35	5245.88	31899.72	6899.68	19775.33	8260.71	4624.00	5135.12	6577.04	8175.77	7331.94	20143.55	8903.49	11735.82	5568.69	7780.92	17237.62	14137.38	43084.27	11909.55	15151.64	6295.89	10084.55	6768.78
P881_302.305789214367	41136.58	102947.26	46359.84	62064.77	57410.87	42296.04	52359.63	52430.73	34798.67	28816.49	103965.64	90749.49	161655.84	78556.99	48744.16	40458.86	50517.83	34733.68	26291.69	48396.43	23011.15	36703.58	23584.79	36103.40	138047.03	133562.94	206390.82	35744.02	40604.15	36754.90	56649.19	28569.28
P882_338.216299918677	3184.60	1602.58	2526.62	2478.83	1804.97	1662.05	1785.94	2259.01	2244.54	2168.35	1947.10	2218.88	1684.76	1483.88	1381.67	1909.62	2023.80	2877.29	1568.20	2324.69	3096.08	1887.34	2294.63	2123.54	5108.42	1696.23	2354.84	1437.27	3011.26	2506.60	3569.26	2391.41
P883_340.161063034399	1162.92	848.88	874.30	1888.57	1233.48	1489.59	1271.14	1566.73	1080.88	1189.78	1985.00	1264.47	2246.43	954.97	1190.73	968.38	1106.45	6582.25	2246.74	1245.63	2026.90	1130.65	1024.78	1949.51	2673.51	1382.84	1646.22	1566.55	1243.81	2477.30	1711.77	893.97
P884_355.284684552093	8439.73	10327.62	7740.81	8649.27	7679.38	8716.91	11878.50	7743.82	7396.86	8090.04	8101.40	7070.40	7828.94	7611.33	7651.39	7732.36	7768.88	7237.71	6089.36	8062.15	6583.90	7465.56	7593.79	6141.92	16211.97	7971.55	8036.89	8034.34	9098.14	7065.58	6695.02	7149.18
P885_367.299584212476	3285.86	4390.41	3957.89	4588.22	3682.01	4055.45	4333.34	3627.30	3349.38	3958.02	3795.73	3658.55	4733.26	4530.92	3377.83	4070.79	4557.11	4757.43	5478.75	4405.87	4109.59	3765.71	4176.80	7249.33	5575.74	3071.58	4537.60	3863.04	4359.73	4326.60	3898.50	3748.59
P886_373.786363965102	446.99	1574.01	307.43	942.56	1091.52	322.75	369.71	813.62	371.73	318.14	394.72	893.07	309.65	345.89	389.03	443.55	126.37	931.12	1321.42	692.86	1089.62	530.71	810.68	791.96	1340.25	179.32	1739.74	1194.64	522.02	514.00	459.34	659.22
P887_398.200068226929	3541.49	1150.92	1717.25	1813.20	1754.85	1702.93	2379.30	3923.64	2646.32	1698.45	3112.84	3548.33	2065.32	2085.32	1935.54	1905.17	1821.77	3038.69	1654.90	3181.78	2336.96	2156.18	1915.07	2127.11	10202.13	2398.93	3333.67	2307.36	4774.31	3438.22	5170.29	2875.74
P888_409.34641441757	9260.21	4354.96	6599.80	6650.71	4372.90	8342.40	14148.49	10407.10	11719.50	5964.28	5445.66	4546.18	12411.86	8216.99	5277.61	5692.18	13827.39	5237.03	6863.60	34202.78	4297.74	7203.85	4414.75	12590.19	37732.55	9623.42	26048.28	9191.72	13568.55	9759.87	10024.39	10625.06
P889_418.876911583316	37524.73	24224.58	19305.84	22517.72	25702.81	14471.95	33109.00	351.39	18550.79	28513.94	17473.01	13683.07	10724.04	18120.89	21020.46	28490.92	22704.48	138.65	6294.60	16498.10	163.32	22109.81	27064.84	6320.88	11481.30	22165.38	7951.69	17917.36	27412.74	20904.67	234.29	18262.49
P890_419.239339804266	3829.05	3717.66	4677.71	4499.03	3688.42	4279.24	4136.44	328.77	5142.13	5007.58	5194.73	4498.91	4887.50	4247.90	5105.32	3845.41	4851.55	206.53	3565.40	2794.77	78.36	3779.58	2907.69	4623.51	4691.63	4609.10	4825.25	4181.45	3781.97	3140.72	150.73	4809.22
P891_428.803664136076	533.45	3845.88	719.69	1796.96	1700.97	758.88	295.31	993.83	725.43	977.23	1256.37	1209.90	659.49	760.62	880.85	552.39	689.93	1439.65	2580.60	1095.64	2731.93	540.21	1458.75	1381.92	2471.93	716.92	4676.31	2124.44	1007.24	665.09	1146.36	1782.06
P892_438.34510359913	8527.76	5217.88	9241.91	4937.25	4818.84	6976.75	11460.90	9211.54	9752.95	3154.09	3405.68	2775.44	9760.19	5690.97	3571.06	4792.11	12018.07	4042.04	5111.57	20247.55	3924.24	7527.77	3209.13	7824.57	24863.31	8223.71	19167.90	7459.18	12078.32	8995.23	9884.75	9481.08
P893_439.357640547904	53876.19	25329.28	13893.64	68554.52	29873.10	51047.93	64932.44	54893.82	57488.52	36335.45	64931.90	28353.98	63562.78	44363.34	30848.82	33129.57	64626.98	11135.16	204862.82	105069.70	26482.49	45176.90	6912.08	268163.57	135090.14	56794.02	89499.32	47045.60	112023.11	65859.85	43427.07	75859.86
P894_439.825514311844	1164.20	4332.89	2242.14	1921.30	4796.35	2109.43	1261.53	4885.81	895.15	1547.99	1258.66	2532.91	2652.25	788.79	2309.68	1018.34	1645.43	2258.56	4070.85	1668.92	5048.95	1992.83	2034.70	2596.70	5757.30	1047.53	3712.55	6605.97	4223.33	2936.32	3107.87	1977.15
P895_440.361073166652	21522.81	7536.25	8842.60	22551.06	9891.82	16400.39	24195.59	18223.16	18544.64	9801.82	18475.10	10249.36	22406.91	14961.65	10538.50	12893.23	23266.11	6959.30	68671.10	37359.22	7939.28	15607.36	4021.64	91805.11	38904.16	17861.79	31721.70	14157.13	31781.20	24477.05	15564.36	27569.47
P896_442.376596168541	967.41	416.79	430.98	302.13	274.11	400.42	364.11	471.58	402.10	334.86	440.24	290.10	427.46	375.03	889.49	533.20	521.92	309.36	310.46	476.80	457.56	1108.75	380.44	409.96	482.11	380.11	496.18	824.80	567.10	702.05	659.37	852.53
P897_463.378314338628	6710.29	10203.29	8993.00	9631.59	5406.51	9145.08	6173.57	16993.12	9553.45	8172.27	8954.52	5361.80	8158.25	5159.22	4651.17	5458.18	4811.03	7307.06	12995.83	6879.51	6478.67	5445.25	6613.83	10746.60	4531.45	4905.88	7897.12	6081.67	4810.08	4512.42	4344.68	5598.58
P898_472.830179699772	675.06	3641.74	711.66	962.18	1906.44	813.24	176.31	1066.66	363.10	986.67	594.27	1290.26	1019.37	1385.80	1113.68	661.91	831.79	2459.15	3066.31	912.94	1903.48	807.80	840.70	1177.25	2350.80	681.06	4809.42	2413.26	1541.66	470.03	1133.01	1869.64
P899_491.29919220388	24365.75	12941.21	11558.03	5398.90	9999.21	21472.29	5841.12	55.12	25517.81	11510.82	13094.25	6466.13	8966.16	18952.51	15234.93	20635.77	24593.21	28.24	9595.68	8954.48	45.57	43940.93	8711.56	10354.43	3783.95	10851.92	8322.64	8165.38	8064.39	5901.11	34.47	11970.42
P900_500.864118062919	361.37	4235.64	1018.66	882.52	2293.91	995.95	933.46	1690.91	1706.90	840.07	893.70	2589.90	842.53	1026.77	959.27	592.29	914.90	2963.89	3286.18	1629.66	1829.78	797.81	1799.12	636.40	3974.67	1256.16	8672.14	2515.80	1304.42	923.95	1757.84	2193.66
P901_507.871940902194	995.66	6818.04	866.12	2082.00	3060.32	1790.03	615.21	2917.27	2501.64	1774.35	1889.72	3553.61	1996.24	1297.34	1990.05	647.17	799.37	4937.89	4305.11	3349.73	3995.29	1381.82	2679.07	1414.01	6646.03	1298.12	12196.57	4202.64	2270.92	1142.48	3009.54	3364.01
P902_508.436421073317	855.28	2563.22	2195.47	1342.84	715.10	1833.88	1564.75	18057.63	2768.47	2222.77	3003.04	2932.79	4580.01	911.07	673.71	798.21	499.98	1950.87	3310.22	1089.15	1702.27	730.70	1101.26	5496.12	924.41	555.21	811.44	1139.78	748.33	873.23	830.87	771.21
P903_517.37078759068	23220.91	34823.89	19151.25	20993.51	30130.08	21238.78	15246.14	29757.35	9122.01	15954.68	22671.45	18191.16	22252.19	8973.89	15135.23	13392.43	15957.44	18980.23	22333.03	25475.27	35597.12	21478.91	20468.79	35687.83	27286.14	12945.35	26338.06	60073.31	41757.87	19219.33	20019.65	23533.72
P904_529.378105838039	10396.83	23163.88	8370.26	10208.57	13851.25	9311.32	6803.55	19139.91	7632.52	10479.66	9629.27	11787.17	8846.50	3774.51	7539.94	6996.59	6890.22	13591.74	14146.68	15046.46	16168.00	8436.02	11507.00	11207.08	18624.75	7353.70	24223.63	25536.54	12738.03	7850.34	13823.35	9647.73
P905_532.858645529657	13282.87	5561.49	6687.44	6555.83	4101.79	6485.17	11991.25	58.72	6176.43	8306.80	5993.89	4921.44	7394.59	9879.62	3849.98	9090.20	5831.09	0.00	1925.98	5601.10	106.65	9937.66	4747.41	1076.43	4326.33	6649.31	4072.76	5221.31	7520.68	7747.05	48.62	7311.24
P906_538.429068185876	519.67	474.05	665.23	774.97	444.71	831.95	489.50	2010.90	1762.70	1029.21	754.67	676.25	713.90	440.51	436.71	483.82	590.34	349.33	660.54	504.76	399.64	444.35	309.75	1230.07	532.32	606.98	659.24	470.37	541.98	313.36	603.71	494.14
P907_544.46882354388	474.31	1444.73	831.58	585.35	587.49	834.12	726.92	862.67	792.85	903.97	761.79	707.35	1355.38	633.69	807.34	447.50	446.95	901.32	662.05	735.32	627.65	545.59	594.58	1398.52	934.69	568.39	632.01	428.65	703.97	572.83	450.57	582.47
P908_549.249718513665	4017.66	7315.85	6043.72	6012.87	3982.06	5795.79	5275.91	6524.58	9553.59	5586.59	6250.09	5582.61	6297.41	6319.31	4859.17	5646.26	4140.89	3800.29	14441.91	5190.25	7650.61	5335.36	3678.36	29730.00	4975.49	5383.80	4833.54	5083.07	5382.31	5077.11	4941.53	4311.54
P909_551.424900009417	1316.61	7300.76	13222.08	1768.60	968.25	2249.75	4742.46	9999.80	13878.80	9841.92	3286.59	2056.63	15841.52	2154.37	1235.06	1155.11	1260.49	4754.01	143662.78	1233.89	2640.07	1085.90	3070.94	243356.98	1555.73	1310.77	1294.99	1056.15	1218.42	992.81	1024.74	1094.76
P910_562.324283732741	2272.59	2173.79	2092.71	2783.07	1434.58	2318.86	1807.16	2241.93	1690.16	1757.40	2885.78	1514.31	3149.61	1261.69	1902.06	1906.08	1694.74	2663.17	1569.94	3193.46	2702.77	1952.30	2273.25	3142.58	2363.67	1557.91	2655.10	2847.54	2020.34	2405.61	2980.90	2631.65
P911_568.684028069983	1384.20	1257.44	1147.76	1739.62	2082.70	1546.70	901.33	4401.33	886.97	691.20	1273.57	1445.67	1360.41	195.38	1301.94	1037.67	986.19	1217.36	2130.12	1536.24	3316.75	1430.84	1330.28	1854.83	1639.41	961.57	1586.61	3464.94	2977.17	1192.62	1581.66	1420.89
P912_569.378930155463	21288.67	20974.31	20723.29	18065.88	21265.21	14585.43	19125.75	19420.76	19156.54	18986.49	18917.97	19205.75	16856.85	19500.90	9627.18	16695.64	17628.25	23196.84	17820.80	14249.64	4140.36	11436.38	18035.51	14600.36	17410.66	18908.12	17992.20	10686.31	19926.86	16045.06	22412.90	17459.60
P913_569.487323714736	3908.93	11190.76	3940.94	9857.94	4061.52	4740.99	4507.71	3187.27	4623.66	9288.16	11737.36	13572.00	6195.45	3869.94	2305.42	3949.11	4762.57	6625.33	3121.92	2577.44	6233.67	3009.48	6292.83	2021.67	3583.12	4510.12	2526.63	3515.45	4006.06	4304.70	4126.52	2903.13
P914_570.545350185333	9245.41	18680.40	56135.48	3837.72	26625.62	32152.08	8967.50	8800.61	19984.41	11677.88	13526.35	4063.73	71735.77	27149.87	14597.89	3300.56	13292.77	5322.39	8349.57	8247.75	1750.51	3386.62	3144.61	72755.66	7561.05	15687.78	27222.95	8070.18	4501.72	6529.85	10080.83	12157.47
P915_584.470315527193	13733.84	28991.97	11282.43	15427.63	21566.36	16565.63	8157.12	21290.19	5720.25	6087.56	12144.14	12670.26	11552.20	4027.45	9486.57	7702.40	8779.62	12744.04	19173.66	15980.57	38094.32	14641.48	16081.79	16186.61	14955.75	5940.55	15690.35	35629.55	20792.51	12964.23	14114.55	13104.36
P916_614.483715279724	144317.51	274573.34	90652.48	184421.51	180212.02	137773.24	76688.79	199844.40	87628.26	97832.89	176011.16	131266.95	154767.33	67707.72	71167.00	89116.69	92477.01	126455.36	175273.23	183852.73	321824.44	92085.37	149532.98	188928.93	220524.99	104512.29	315795.80	281315.91	242577.94	87795.53	141418.47	158666.29
P917_619.399211238431	185645.80	5957.20	8015.73	50583.56	29989.12	46985.79	141031.43	160227.30	187165.28	26512.53	17050.70	26750.10	113146.84	56096.48	51005.55	77540.46	211525.29	11763.34	26127.66	279767.74	7732.87	85869.22	6044.69	50660.47	373824.00	143594.86	383785.72	102501.43	254340.67	166885.08	193165.94	216404.51
P918_622.393648265812	10847.70	2500.53	2411.79	2290.77	1893.49	3006.34	6779.09	5862.66	4549.25	9330.70	1556.87	1458.01	1514.64	2301.47	2669.48	2518.16	4611.35	2880.29	2100.21	10255.84	3147.43	9311.96	2278.89	2225.45	10532.62	5388.82	78858.79	16119.06	6921.61	2341.18	5086.16	4282.36
P919_623.441844517511	967.48	3280.40	4486.36	1514.80	1998.50	1819.48	4321.92	3123.83	1743.08	3918.30	2123.80	1996.55	2524.21	1156.00	1795.62	1213.24	1082.64	2347.33	1193.33	4580.44	1773.73	1171.82	1302.34	10497.10	1532.78	1209.88	3585.20	828.31	1223.18	763.15	809.47	1328.15
P920_637.459787267347	2929.78	4292.39	2898.82	3772.54	4368.89	4409.20	2808.89	3759.84	1800.40	2878.58	2735.05	2222.19	2465.95	1587.77	1924.68	1935.15	3278.45	4675.56	2686.08	3759.93	5853.34	3229.86	3155.94	4540.93	3871.58	2792.10	2417.96	4459.06	2849.49	2033.39	3920.46	3289.01
P921_660.515637149368	13267.69	26280.64	9427.57	17531.76	17999.73	12098.47	6889.55	19543.93	9749.12	11778.20	16577.96	13868.81	14764.52	8748.38	6554.03	6742.29	8421.36	19412.50	16924.36	21088.65	31037.15	8917.60	13074.85	17970.98	20493.34	9507.71	32703.46	25513.91	15777.84	8314.45	15013.17	21889.91
P922_664.456926766047	150904.42	70107.12	87947.27	71043.02	132836.18	78654.96	81682.24	198368.27	201466.58	81358.30	80734.91	87068.81	148688.11	81788.07	105338.31	84944.33	81724.10	78348.51	82647.13	82908.08	80896.10	65141.60	82468.85	82640.72	86549.74	102914.41	78018.01	78799.46	86704.25	78165.13	60220.98	84769.75
P923_673.528626538752	14955.44	26145.49	5155.57	15375.81	21548.65	11760.35	10672.35	31175.04	8393.67	11898.85	17360.57	13549.16	14720.54	5942.43	8560.86	10071.59	12602.41	13445.76	16799.96	15047.13	35263.41	14103.32	13416.43	20628.76	23080.58	8860.84	15636.46	43844.13	26728.54	11882.74	16250.23	15110.38
P924_715.52537664115	2321.97	6864.34	2991.06	3891.05	7014.72	2391.64	2798.91	6495.47	1851.09	2492.52	3602.99	3775.85	3985.48	1405.66	2609.12	2112.12	2137.23	6357.75	4962.12	4121.95	8282.15	4919.91	2881.64	3706.02	5838.11	1740.28	5801.00	7809.64	4562.48	2806.43	4816.58	3763.44
P925_722.464611812234	3392.10	2745.83	2629.23	3171.39	2462.74	3089.66	4473.12	3479.68	4878.84	2243.71	3153.82	1877.37	4089.04	2156.71	2141.49	3285.55	3891.40	2805.51	2838.11	6453.87	3406.62	3395.36	1807.63	2429.61	6640.40	3222.07	6028.40	2565.32	6163.60	4358.42	3568.40	4849.03
P926_730.563095879743	16577.20	30940.81	15911.50	19013.37	31737.89	6704.55	9168.37	25815.29	4066.26	7164.40	6101.31	9443.02	16290.02	5332.27	13089.32	5206.47	11069.55	19569.79	22930.78	13786.98	46511.65	19785.54	13251.02	12242.13	24431.64	6609.20	16312.88	26324.55	18248.52	9868.04	19920.18	16612.42
P927_738.506626377488	1819.96	7817.99	2959.13	3523.10	3216.01	2803.24	2097.69	4577.82	2408.22	3119.27	2256.30	4058.30	3075.79	1823.70	2878.45	2242.25	1898.97	3503.56	5366.71	3512.88	6385.83	3126.86	2740.23	3497.24	4939.45	2449.32	11068.03	6875.78	3681.46	2041.81	3000.54	5065.94
P928_740.463902154668	1304.00	5512.78	2121.70	2664.45	3208.83	2163.07	1205.15	2621.73	1719.08	2070.23	2599.14	2197.36	1760.75	1616.65	2224.91	1857.17	1021.12	3378.75	3196.03	2676.53	4040.77	2295.46	2319.45	1948.61	4422.81	1887.91	7460.52	4119.42	2538.20	2045.89	2027.23	4319.36
P929_774.593233448094	2798.34	5102.49	2435.32	3088.63	2609.41	3245.39	1302.51	5384.00	2225.94	3667.93	2375.20	2912.73	2937.74	1304.95	2096.29	2702.92	1894.78	3158.40	2918.97	3468.71	3231.71	3114.83	3640.23	4417.64	6867.79	1692.21	6631.80	3338.92	3242.78	1481.03	3819.60	3429.93
P930_854.583649932279	51785.35	108048.75	58989.22	63213.71	97618.24	57877.84	32436.82	95205.04	28072.26	39146.74	51234.30	56547.56	66688.38	22529.09	48176.33	34806.31	45687.71	62378.84	71433.01	60886.16	108047.59	60637.95	52067.75	87930.96	116083.55	28641.19	74689.92	140357.80	108054.35	45470.58	67042.94	52502.22
P931_883.616190121637	1621.18	3754.37	1950.99	1769.57	2796.81	2350.69	1451.41	2509.31	600.36	1191.88	941.68	1743.04	2023.99	894.60	1169.98	1874.48	1542.04	2605.88	1712.68	2402.69	4974.62	2342.00	2098.38	1792.49	2523.11	681.40	2574.21	5850.89	3738.23	1040.95	2337.31	2076.03
P932_944.642996468234	2142.11	5675.74	3506.48	3416.27	5626.02	2896.61	1153.03	5498.89	1302.53	1907.19	1239.07	2910.88	3031.63	1343.71	3001.70	1791.14	2507.85	4491.63	2572.22	3411.80	6614.72	3840.60	2612.23	4248.23	6232.52	1197.03	5570.30	9366.30	5651.48	2420.50	4388.58	2515.45
P933_528.8640596087	6150.50	2871.96	2877.90	5790.99	3254.29	2433.14	6604.64	0.00	5257.33	8379.48	10633.47	9059.62	13927.89	9544.42	5731.77	5311.15	3466.40	0.00	1199.52	8259.57	0.00	5470.27	2832.40	4885.83	3729.26	9062.27	4912.79	3590.81	5279.68	8443.68	24.62	2774.21
P934_536.504187932218	908.21	1210.16	4309.80	1742.88	1841.43	1466.77	1543.37	0.00	1344.25	2092.83	1410.41	1503.91	2853.01	3296.74	1088.82	2324.71	1679.89	0.00	1025.08	831.12	0.00	811.12	613.50	3182.96	3449.95	1560.32	1534.03	1220.77	1190.77	892.45	1.50	2078.59
P935_143.001440277192	6956.87	6242.54	7700.25	2716.00	7634.33	7375.54	7937.88	2649.24	1420.63	1911.71	6930.20	3453.83	4111.05	10084.89	6218.41	6732.44	3600.70	1987.68	6288.31	2187.17	2199.12	9129.49	2249.73	1316.98	1758.09	10473.04	2184.65	6818.11	1893.26	4328.42	2560.59	6689.38
P936_143.143216669951	2605.59	1865.68	2353.80	2589.00	2967.40	2930.22	2846.27	2527.96	2349.12	2389.91	1084.98	1491.59	3700.32	2584.32	2486.77	3201.23	1581.48	3135.13	2588.72	5055.41	1382.93	3069.42	1785.56	1929.09	1206.27	1662.69	1615.74	2275.76	1085.90	1067.50	2740.89	489.01
P937_151.148159716709	643.59	2114.68	2296.42	2411.76	1038.47	823.38	3048.33	2164.98	1680.06	2527.72	1990.18	1727.58	3599.35	981.74	2315.82	1420.35	1627.94	1815.99	1790.65	918.40	755.86	1355.99	2902.98	1797.52	1248.92	789.16	752.19	2306.13	697.39	1240.62	498.41	2405.41
P938_184.169616509941	3201.21	3994.89	2646.60	3067.49	2750.13	2083.83	2354.74	163.37	1778.01	1587.54	2003.67	2131.77	3002.89	1133.84	1821.28	980.69	3033.22	314.07	3317.21	3538.10	8396.00	3855.17	2208.38	1958.42	3051.53	1186.82	4040.52	4800.95	3303.53	3703.18	135.30	2008.54
P939_193.0074961729	1445.54	768.33	1081.32	795.15	1082.43	934.89	750.07	255.89	913.48	1336.47	1077.62	1260.20	1063.57	1105.91	1111.81	1175.23	1040.17	24.96	971.36	959.69	132.91	1114.31	703.43	837.30	962.29	978.84	780.82	1057.54	925.55	1032.89	270.93	1236.98
P940_237.221066971103	5366.65	4896.40	6284.46	3215.07	4720.78	3657.49	2705.49	5885.97	3659.44	6188.77	5565.98	3555.84	4034.07	6963.83	6124.34	6378.55	6308.64	7234.20	6171.57	7975.11	5758.29	6834.84	6215.35	4152.62	5350.39	6164.94	3630.05	2313.94	5391.12	6154.83	6893.88	6355.54
P941_266.25578577903	225.29	357.78	407.58	399.54	258.48	540.14	509.30	416.79	647.76	713.61	1168.38	1279.02	2945.89	1543.38	406.01	288.72	443.93	3068.06	916.74	1511.88	638.64	585.39	461.70	335.78	2207.57	731.43	4573.88	415.15	570.68	846.16	805.08	551.04
P942_272.295204412273	3201.96	7330.27	4180.76	3619.67	3402.89	3680.87	4253.85	1790.64	1860.45	2312.79	2031.83	5669.31	7055.35	4219.58	2745.43	2742.92	2743.64	1430.14	2488.68	5509.00	1283.50	2738.89	3671.80	4352.88	3201.40	3452.76	3349.97	1966.64	2510.67	2612.27	1348.98	2012.70
P943_283.263517390917	87293.06	48049.36	65542.21	89017.62	43746.18	73828.80	63847.44	57272.56	71622.56	57141.07	164845.03	69419.72	168392.77	75966.20	38060.35	40478.55	53749.88	167743.64	46021.06	166724.33	78429.70	73410.62	38447.40	80459.04	177300.92	69703.29	200290.15	71573.46	88721.75	102509.29	96304.05	84072.32
P944_299.078287920435	7076.43	4834.97	6167.99	7523.49	8546.51	8656.16	7766.01	5022.61	6587.13	5207.28	5162.22	5697.64	5504.83	5570.79	6595.10	3212.77	8742.54	6822.34	8544.21	7257.30	7563.05	15891.68	9093.96	6361.18	2842.32	3566.62	5614.70	7004.67	6529.40	5716.12	18059.97	11900.95
P945_324.163014246957	1155.68	6541.89	6436.08	7833.18	7305.35	7379.39	9018.76	4869.59	4573.93	5062.40	6241.47	6339.57	5445.24	6455.74	5962.07	7407.14	7328.21	9158.40	7766.71	8123.20	9290.32	8712.09	8676.59	4576.37	4131.77	6030.70	1205.48	7099.77	6631.49	7194.51	8740.61	7704.51
P946_352.321481929754	2577.92	10064.84	6882.63	5790.09	1640.38	3044.70	3673.40	1679.57	2195.29	5603.01	3827.89	2299.93	6744.18	1292.67	5873.63	4714.66	1932.80	13188.76	9996.34	4705.57	10721.90	4604.00	12127.08	12204.03	2181.05	2099.71	4785.80	6610.03	13411.35	3294.93	3658.46	15612.00
P947_358.330203255427	2592.98	2207.35	938.14	1603.22	2333.40	1433.95	1201.56	2419.29	1861.28	1647.40	1241.80	2168.46	2000.45	2496.24	2141.37	2271.15	2602.36	2384.18	795.01	1209.26	2650.46	2723.64	2571.44	1988.28	4624.81	1646.88	2043.22	2436.01	2355.35	1952.09	2302.62	2539.40
P948_359.218856674263	9352.26	31697.37	25431.23	34595.34	4825.24	41749.06	27732.31	447.19	8428.19	15037.47	14659.48	17123.58	25493.42	20732.64	28137.97	22161.50	14031.59	422.82	10993.77	12131.11	412.06	19873.50	33188.04	13265.40	17178.56	16985.95	10236.61	23293.02	24532.15	18126.56	368.31	5323.62
P949_366.26233982044	2153.41	5306.91	2416.77	2120.29	1480.42	3301.71	2396.80	6408.39	2949.78	1343.37	3282.44	1414.06	1648.16	1921.99	2119.66	2275.43	2540.19	3710.51	3810.82	2727.47	11345.76	2581.92	2073.83	4638.37	4341.89	2470.62	1300.81	3892.13	6983.19	2134.80	1465.42	5572.89
P950_385.383422954675	654.54	1062.13	2621.25	3420.44	1459.42	1235.96	1296.01	5089.34	1798.23	2829.32	738.50	1678.83	743.10	2198.37	853.16	3294.71	969.83	985.33	1799.62	1511.97	1155.24	1350.94	630.33	1215.72	1715.02	1879.05	696.71	987.47	497.85	1009.69	618.89	1805.81
P951_395.330800871203	8659.75	8575.67	6175.85	6457.68	3898.50	5676.69	8527.98	5969.26	4059.65	3886.55	5280.66	4382.90	7759.91	4452.67	9616.73	4030.96	6459.88	6472.38	4055.42	8911.28	7185.42	6726.05	6030.59	8335.13	9971.11	4295.40	10430.58	7927.33	9848.75	7276.28	4509.91	7689.63
P952_400.37743835318	1186.02	779.29	1233.67	598.39	446.34	1298.22	573.52	649.98	409.31	3258.19	352.39	778.96	4832.45	4060.94	570.38	755.27	381.39	509.57	583.39	1243.11	679.38	1052.70	447.80	735.66	868.57	554.23	959.36	532.40	407.60	639.99	311.82	308.09
P953_402.321292020498	2697.14	3887.54	4759.74	3116.23	3525.12	1405.54	4066.46	4654.19	2539.16	2634.28	2370.22	2603.36	1588.12	2503.21	3505.47	3124.85	2701.69	5634.53	3805.18	3459.35	4589.48	4441.32	4906.27	4080.30	4192.94	1618.23	3267.52	2741.28	3421.16	2548.83	4235.07	2715.87
P954_417.812107494008	2060.00	9525.88	2235.74	3651.19	4359.36	3015.48	1433.42	4465.45	2839.99	2378.55	3344.44	2926.18	3319.36	1927.75	2373.11	1216.21	1456.74	5326.93	7470.15	3310.86	5885.17	2190.69	3755.64	3447.69	8036.12	1738.70	12784.63	5894.67	3428.68	1509.31	3837.15	4449.59
P955_418.332028378066	2917.03	3512.52	2914.12	2713.19	3473.29	4434.45	857.27	1362.43	3312.97	3355.46	3545.71	3394.41	4052.88	2874.39	2949.99	3855.60	3702.62	4469.11	3419.10	5359.65	3899.32	4158.45	4185.36	5135.35	4825.40	3256.53	3185.73	4301.01	2096.10	2655.69	3373.16	2711.35
P956_419.819251688646	2027.80	10362.43	2675.79	4545.63	6466.01	3652.97	1174.19	4719.27	4199.71	2962.95	3908.54	4051.16	4464.33	2606.18	3100.38	1568.82	1697.32	6132.41	9038.09	3838.45	6744.83	3091.96	5125.03	3838.65	8775.02	2691.07	16680.77	6847.81	4794.28	1725.16	4434.23	7399.80
P957_427.392975260997	2043.45	2579.64	2382.42	4192.86	1984.56	2082.06	2349.60	6015.54	1674.19	2679.95	2055.94	5449.90	2381.50	3462.38	3178.83	4991.39	2825.77	3661.09	1333.04	3545.92	1433.10	1814.50	2474.94	1956.36	2339.07	4723.51	2902.72	1515.45	2523.69	1578.90	1843.96	1656.87
P958_427.796689916323	4242.26	8965.36	4501.11	4300.83	8425.36	4429.97	1629.02	7262.56	1466.35	2812.99	4224.87	4236.53	5138.73	1516.33	2953.42	2753.96	3646.73	4440.49	5147.51	4854.89	8974.74	4271.03	4335.37	6648.59	8627.42	1755.72	6400.28	12187.58	7398.01	3478.55	4852.16	3942.70
P959_428.36109699922	710.35	1676.22	455.84	897.90	767.25	733.11	511.43	669.16	637.01	405.03	429.54	624.91	967.20	880.69	761.44	757.66	1335.98	1793.25	533.14	758.51	1199.28	567.12	973.28	720.44	998.80	867.23	788.93	605.73	843.74	527.90	960.43	1000.07
P960_429.240339051247	28479.93	5924.44	10486.99	19308.76	9002.41	10601.75	12003.35	5613.34	7878.20	11596.51	5437.72	11127.99	16877.28	13091.07	6856.41	7335.90	9889.62	7532.44	9263.35	9359.43	2153.12	7404.69	7546.09	10206.68	13405.77	5806.17	6976.12	14284.46	8259.15	5211.31	3293.74	4440.91
P961_461.324465612024	5571.93	7986.02	7552.23	20544.23	13478.28	7282.58	6136.25	140.78	3849.27	6009.41	8208.42	5005.18	11585.69	9343.65	7957.52	12548.14	7219.46	34.80	10039.67	4225.44	153.10	4919.07	10855.09	6776.29	2820.33	2887.22	3792.62	8667.11	11153.50	8475.22	95.32	5502.41
P962_464.445866699448	665.13	1214.61	696.17	858.33	789.89	618.63	869.38	530.94	667.92	579.91	656.23	672.50	1037.16	631.06	599.58	540.20	943.71	850.50	746.92	879.85	828.87	582.69	856.50	1000.17	1232.71	1368.12	937.01	519.60	795.78	701.13	856.38	569.68
P963_469.367236978272	12103.31	4024.39	5569.74	6172.68	4736.54	5506.26	11009.97	11522.40	10585.90	4694.62	4720.34	4962.35	13201.65	5626.19	3296.21	6531.32	10524.05	5322.37	5611.09	18272.40	4957.94	6736.43	4537.31	6361.13	24104.06	7888.36	19695.29	7483.86	12732.45	12159.78	9850.65	10464.42
P964_469.836200527975	524.09	2927.72	406.00	817.69	1498.02	649.46	236.80	1286.14	688.97	792.26	633.89	1598.59	1221.24	414.13	742.02	497.16	114.35	2315.42	2078.97	1301.65	1369.50	729.33	1230.93	142.62	3458.12	774.43	5971.13	1489.05	1316.95	551.27	1246.91	1851.97
P965_480.336394984245	19636.74	46252.49	25151.43	26767.64	42629.97	23515.76	14310.01	37245.88	10657.99	15181.36	23919.51	21000.86	25246.44	10697.89	20731.43	15256.41	20055.02	22768.41	26235.26	26767.46	50869.89	34534.88	20827.33	29180.64	46749.02	12094.73	37054.58	62180.76	44451.63	20084.72	27189.01	20848.13
P966_490.408838212907	587.46	535.01	635.28	552.23	572.61	610.17	577.12	731.42	635.41	753.62	565.97	625.92	634.64	450.63	545.26	441.46	460.63	516.84	506.23	478.04	594.08	436.66	538.73	1057.88	724.59	746.76	491.43	547.26	568.24	420.76	504.93	462.63
P967_492.367228303281	5826.63	14034.48	12125.50	12992.69	7930.03	8145.87	7749.58	6069.97	3090.87	4568.02	4455.73	4118.19	10914.09	5623.52	8954.91	7081.90	8957.34	12844.15	4998.70	9074.66	22683.55	11768.99	8861.50	10946.66	13510.89	3513.76	17208.53	12885.10	9482.00	4618.62	12327.41	5529.22
P968_497.343368759871	7390.69	7068.49	7012.20	5443.89	5422.50	4495.51	3319.85	5023.68	6250.91	7409.46	8325.89	5479.54	12636.11	7965.40	5499.25	7148.76	5406.41	8853.24	5836.84	9559.29	11300.96	6759.59	5296.51	10633.20	10601.80	10741.61	20776.29	5979.78	5057.41	9908.99	9954.56	6607.42
P969_498.400215364066	208746.14	248610.83	99521.37	194189.42	214245.86	153584.71	104236.86	203754.75	109032.12	109406.29	186215.24	149525.87	168253.09	64305.59	91051.04	99096.76	112719.60	140149.60	180415.84	221174.95	391807.06	149893.23	166524.38	178922.09	217617.88	105220.85	360690.82	277497.32	209810.20	127121.04	173075.60	173125.26
P970_520.383722202286	2872.52	1836.52	2461.63	2139.29	2295.55	3269.25	2141.22	2961.29	2698.36	1537.49	2465.74	2076.46	4580.34	2781.65	1961.25	2366.69	3554.09	2755.68	1929.88	4409.49	2085.11	3554.80	2123.47	2074.54	4020.32	3186.27	4523.51	3036.00	2312.11	4039.53	4509.10	2741.67
P971_523.2459094178	15842.79	12785.77	14369.56	15228.58	13159.89	16981.24	13315.36	10688.84	9144.24	8942.10	8043.06	10918.92	13978.48	12368.87	8068.00	11851.87	15632.16	13367.69	14811.10	19701.87	14425.66	11266.56	14929.02	17278.79	17301.16	7373.86	14514.69	10082.88	17359.96	12074.80	10582.84	14717.21
P972_523.358851992528	2254.97	1613.74	5107.82	1503.62	2220.11	2763.20	3222.93	4021.82	2424.90	2588.31	17801.26	2338.80	4384.94	1267.95	1589.48	2430.36	1869.26	9957.83	2131.34	7866.48	8927.31	3151.35	1622.40	4483.59	3674.93	2695.35	8649.11	2250.25	3048.15	5127.09	4307.43	3585.31
P973_526.431404275299	136663.54	184988.91	63927.09	135578.37	130943.46	105307.21	64580.03	161423.69	65558.81	63092.18	139722.35	92141.04	104802.95	49082.60	56427.42	65272.05	70434.48	77359.18	109629.94	137317.56	241276.01	66936.72	110212.13	212312.59	149303.16	77403.38	199142.42	224024.72	133876.63	66468.37	107141.00	102511.76
P974_530.347446367956	61124.42	54217.89	78340.60	79935.49	62374.79	97855.46	75282.32	34551.37	41317.29	33805.79	28091.76	41545.40	67622.80	62645.20	35390.28	57556.97	78634.57	87755.18	69335.02	106498.20	79117.39	67678.36	86579.80	67530.82	73321.93	28700.67	64771.38	34654.53	76715.14	53716.05	60816.02	73043.89
P975_530.476420521861	267.75	1262.89	1021.11	1202.89	387.85	1137.16	522.17	1574.65	339.56	337.46	787.86	1613.38	1510.11	707.32	752.82	1332.21	364.06	429.85	7273.49	442.95	274.87	438.19	555.54	807.29	803.61	666.98	385.91	336.52	690.85	557.92	418.89	533.93
P976_532.353563409093	3621.35	3146.71	6481.95	5446.46	4100.24	7700.73	6680.27	22891.36	9293.35	3660.85	16258.44	3900.16	5349.65	5042.36	3238.10	4683.57	6210.85	14915.24	8424.24	7013.60	6774.71	5024.82	7220.77	4623.68	5769.43	2899.04	6382.61	31894.25	21892.86	13057.51	15290.23	6078.07
P977_552.428256179776	533.17	3476.86	6308.94	1422.82	684.60	1199.20	2647.09	4765.64	6711.77	4717.62	1652.57	1230.45	6656.92	1468.44	841.51	576.17	580.32	2472.32	63408.32	780.64	1047.88	664.57	1497.36	110922.56	808.20	878.21	897.38	793.08	617.46	633.45	495.80	770.52
P978_572.523969557332	1625.56	3595.47	1117.16	1242.58	930.80	1258.76	1182.07	1765.87	2194.61	1374.97	2565.44	2298.44	2365.45	2280.84	883.67	642.31	1911.59	1032.45	22341.66	734.09	1001.75	629.62	1076.59	2335.84	2367.81	1201.62	1521.49	625.37	865.04	1064.41	626.86	818.81
P979_579.427209948117	5667.59	5139.18	4758.40	4699.48	5606.02	4853.64	3884.70	5600.89	3096.03	1967.48	4829.87	4428.99	2347.33	4187.66	3502.91	3990.96	5098.16	5579.02	4820.16	5238.03	4835.14	7263.84	4454.01	1398.56	6698.84	3045.02	6135.83	8606.88	6761.96	4534.89	5758.20	2711.69
P980_580.399514314181	1315.21	2315.50	3232.02	2354.04	3949.78	808.59	4734.18	2476.52	1720.61	4804.63	3097.37	3664.26	7267.43	1415.08	1235.53	1738.59	564.93	1261.87	1426.91	5083.84	1455.72	2797.25	1383.05	13455.78	1730.81	1288.31	3501.23	815.45	1303.24	999.73	1309.07	1546.96
P981_597.456800254939	12024.57	20967.36	6431.70	15067.62	13659.20	10928.72	6666.40	14587.56	7967.28	8122.98	12379.07	10822.16	12326.92	6151.13	6007.67	5963.68	8344.76	10482.86	15134.82	14096.97	25458.89	9136.04	13346.39	14403.33	17382.97	7696.75	23872.47	21778.33	14525.73	5733.79	10261.05	14211.01
P982_601.330060008604	1118.28	929.99	1183.46	1058.16	1094.20	836.18	1546.17	941.04	1116.36	1342.15	1232.95	1266.21	1858.87	823.93	1104.02	1113.33	777.37	959.70	1168.39	1746.43	829.48	740.23	790.42	2726.92	992.70	1013.48	1786.68	734.33	745.42	795.85	848.55	1135.09
P983_605.424224658505	16185.77	25752.15	9459.40	16263.20	16983.72	14167.21	7584.41	18090.95	8231.89	10976.52	13423.74	12844.67	13025.43	7799.26	7258.84	9245.04	8578.90	12831.39	18830.06	17479.22	30221.58	10657.23	11213.04	17470.34	18877.54	8585.67	30592.58	25353.72	19478.62	8580.99	13498.68	16578.62
P984_620.40249984705	81644.87	5611.03	3523.39	22659.30	13765.11	23256.94	64260.90	70734.97	83203.04	12654.58	9225.78	12116.14	52081.54	28915.96	22915.71	35665.99	93971.10	6755.53	12536.19	122972.41	5156.17	39434.14	5577.80	21325.62	166902.40	65759.91	170968.87	45554.66	114202.79	75744.22	88591.06	98112.94
P985_657.356258873712	6179.77	2235.36	3273.82	4875.86	2696.16	3505.91	6208.34	5608.30	6463.95	3140.02	3372.81	3021.82	3422.63	4123.33	2542.26	2721.90	1713.18	3769.22	2909.74	10807.02	3061.76	4154.18	2478.59	4630.38	13440.93	5566.57	13325.38	5258.97	8020.41	6576.97	5960.28	9523.58
P986_659.467625033429	3143.23	312.30	462.00	723.79	226.65	639.89	2606.11	4405.62	1415.78	3420.88	360.42	503.22	787.67	353.80	568.56	491.86	1311.12	635.92	164.56	4401.29	826.41	3411.68	140.72	544.38	6192.30	2422.14	43800.62	7131.77	3290.82	971.74	2537.98	1977.39
P987_675.481951189958	1383.45	3712.12	1645.01	2493.38	1967.02	1876.43	987.97	3476.50	1111.91	1250.48	2331.88	1428.64	1974.10	1505.72	1683.19	1117.41	1189.77	2209.85	3644.63	1755.73	2413.76	948.28	2337.90	2966.27	3297.89	1709.99	5983.17	2756.07	2476.96	1513.40	1802.79	2854.33
P988_688.520405826747	90396.57	217731.57	75001.38	136325.85	164734.04	108131.64	59508.99	137880.08	82786.69	88602.60	132083.75	114196.70	125049.40	64755.58	65253.61	64841.01	63131.99	137594.50	186443.05	142990.01	244600.50	87556.79	121419.57	122073.05	189845.48	77198.60	331781.48	181803.44	122029.86	73543.76	125408.41	158127.49
P989_689.52366720611	35227.91	86159.74	27598.12	54972.73	53922.95	43034.94	24948.44	52573.15	31369.99	35863.76	51623.71	45758.50	49125.39	25961.87	25540.43	24987.08	27519.38	51750.68	75017.04	52498.11	93322.90	35403.21	48070.70	47311.33	75832.16	30949.84	127824.00	71509.36	43371.05	26878.46	47538.98	60589.54
P990_692.544791316701	6594.02	4780.05	5716.74	3944.57	4034.31	4665.04	5596.53	3827.95	2549.82	4803.27	4098.15	4316.02	4792.75	4430.03	5206.18	4081.93	5049.98	4766.93	11649.14	5313.64	5941.46	5606.94	5599.05	11900.98	3422.31	4459.91	4802.97	3882.52	5046.99	4526.84	4599.88	7391.47
P991_730.564767835393	6241.91	12991.93	4469.43	7213.37	8611.27	7194.69	3695.82	16102.04	3877.92	3962.47	7315.15	7489.43	5051.04	3404.56	3513.59	4089.14	4117.35	9609.13	10577.66	9707.68	20010.23	3872.74	7499.96	5750.29	10101.11	3929.03	13483.66	12907.42	8699.06	2636.80	8288.40	8501.03
P992_803.578868920773	551.43	1842.83	851.22	805.67	1769.60	1094.31	437.44	1155.35	888.33	575.39	634.20	1131.02	785.90	509.87	795.73	296.85	275.08	2038.58	1210.07	931.56	1855.03	1144.14	568.15	747.15	1600.04	467.64	3772.68	1921.22	1559.33	1045.04	931.63	931.65
P993_817.641994108	461.68	949.64	748.93	789.10	962.81	835.95	812.67	1239.47	1000.52	1150.90	939.35	1324.70	1409.21	825.74	866.12	544.01	662.25	711.55	459.22	485.76	748.58	360.68	670.37	799.22	1692.27	1043.65	1150.94	941.58	1043.07	652.84	561.88	595.92
P994_836.611951863463	2898.90	4347.56	3907.49	2187.27	2802.54	2138.29	1667.25	37460.38	23143.31	17763.96	22180.52	8774.54	6484.15	6134.72	4763.91	3118.41	1933.28	1610.44	1502.47	1722.05	299.98	1388.90	983.71	39438.44	15940.58	10524.84	12202.75	5560.36	3704.77	3064.71	3678.89	1739.18
P995_906.668985300421	2384.07	4359.17	1329.18	2209.50	3537.88	1847.77	871.32	4138.11	1123.25	1652.09	2380.06	2639.28	2742.72	1030.48	3166.77	947.73	1233.15	2492.03	4155.83	2439.10	3078.51	3389.72	2292.50	2011.34	3556.04	1293.19	6187.87	7203.39	6619.17	4173.43	2249.28	2172.45
P996_966.694339847892	2009.50	13733.04	3737.16	4281.20	7126.70	4954.70	2180.75	7687.12	4709.89	2655.11	4612.37	5122.44	4063.75	2203.65	3641.17	2898.04	2020.63	9330.79	9672.03	5222.13	7665.08	4335.57	5001.63	4490.38	13826.39	2860.20	23125.76	9458.84	6124.71	1995.76	4403.67	7548.18
P997_576.462031380994	1466.11	3259.72	2858.14	3582.61	2252.85	1983.22	2649.36	0.00	2508.58	3308.60	2209.54	2998.56	3095.48	2472.20	2010.26	3115.11	3692.45	0.00	2116.38	1751.51	0.00	2136.48	1479.05	3024.47	1789.63	2058.10	2865.20	1314.09	1235.59	3344.79	0.00	2604.67
P998_691.023603104258	0.00	0.00	0.00	0.00	48.66	0.00	0.00	0.00	0.00	0.00	0.00	0.00	0.00	0.00	0.00	0.00	0.00	0.00	0.00	0.00	0.00	0.00	22.71	22.66	135.33	0.00	0.00	175.79	0.00	0.00	25.58	0.00
P999_101.079938007504	59921.01	57467.66	29640.07	45694.09	42656.89	54615.06	44009.18	39978.72	33794.11	50696.40	38355.42	29013.74	39383.81	45214.76	35979.57	33833.18	73561.72	45265.34	40653.55	40838.40	45453.23	54079.26	62806.89	48563.14	40027.06	39474.84	68503.03	47261.55	31471.19	60181.67	43583.44	43186.59
P1000_141.958706701227	22820.78	29077.80	25731.55	23333.57	24897.83	21516.40	27787.06	76247.19	24762.92	21416.59	21239.70	27045.74	27774.83	39842.56	28042.34	29594.56	35214.49	62463.81	49057.90	22815.79	69701.96	30157.70	29104.97	45961.33	36060.96	29715.94	27981.95	19958.58	27632.58	26411.95	18319.05	34563.74
P1001_181.158832598733	1353.68	1704.29	1354.01	995.36	1177.89	3172.43	1609.66	1466.21	1262.94	4026.42	1251.44	1322.55	1312.71	1422.14	1650.20	1683.94	1487.60	1652.41	849.57	1429.30	947.11	1550.93	1305.80	1277.59	659.43	905.22	1233.35	2073.00	1293.03	1290.38	1177.76	1407.36
P1002_195.174132262394	1760.07	988.89	693.77	1330.55	1213.57	1458.50	1562.83	1337.63	1742.66	1246.73	2083.57	1648.65	2043.21	1955.06	1081.40	1374.26	1606.56	2053.14	1855.78	1732.08	961.95	1554.04	1254.78	1367.35	3064.06	2665.82	4244.75	1453.39	1646.21	2026.04	2857.67	1361.44
P1003_225.221277981821	1708.23	1640.69	1675.39	3220.44	1576.96	1595.45	1851.06	1462.86	1438.29	1517.07	1543.89	1291.98	1446.50	5816.02	947.72	1853.79	1753.51	1613.95	1641.91	1699.34	278.87	1214.98	969.69	1504.18	699.21	1188.07	1340.06	1478.46	1125.28	1484.09	1570.42	1825.75
P1004_243.827075638112	4838.29	4389.73	4458.46	4326.88	3983.56	4136.64	4065.01	18.08	4800.42	4776.66	4950.27	4648.71	5650.01	4922.90	4778.50	4450.75	4801.15	0.00	3548.97	4049.13	46.41	4726.74	3465.23	4231.88	4783.29	4397.53	4116.81	4171.85	4507.89	5829.53	7.75	4267.65
P1005_258.899099127984	16121.82	13897.63	15021.41	5360.91	17122.84	5026.78	4775.31	2042.91	4214.23	10373.78	6017.23	5417.17	6209.23	4298.33	6525.85	18554.22	4064.49	1495.13	11274.81	1664.34	1552.57	3706.83	12415.93	1455.16	4237.57	1869.19	7592.33	18277.18	8111.67	8260.18	1858.19	12568.45
P1006_275.20095322711	2643.26	2330.84	1757.63	2502.06	2229.10	2491.49	2811.73	1964.52	3391.40	1931.21	1772.44	2191.59	2393.72	1893.57	2378.00	2653.60	3490.56	2350.76	1866.34	4434.85	2056.74	3488.47	2117.12	1929.16	5263.31	1985.15	4364.70	2241.80	3133.59	2914.72	2664.46	2933.06
P1007_277.216315435217	2912.92	4018.51	4092.67	4393.00	3649.97	3993.31	3039.86	23872.39	2726.34	2446.51	2746.10	2840.90	4152.59	2925.50	2856.80	3222.24	3630.29	8557.11	2905.62	3182.88	6563.21	3942.15	2866.93	4153.73	7219.45	2667.59	4489.69	7091.76	7993.32	3369.48	16105.94	3144.96
P1008_289.178165456362	4455.49	8563.25	9761.03	11896.62	7281.11	10614.92	5308.76	591.12	5725.76	2195.53	11767.86	4589.85	10581.37	2145.52	6363.68	7347.93	6036.30	406.44	4687.54	7822.09	1076.84	7275.21	7165.45	4959.33	4859.12	1255.62	7890.24	8368.47	6593.58	1234.81	512.88	4313.13
P1009_306.300499607273	2811.04	2982.25	1686.29	2679.20	2801.40	2750.02	2178.65	4076.47	2362.01	1399.64	1922.91	2690.20	2208.79	1511.10	2406.15	2358.81	3269.14	3516.82	2845.52	3571.95	4195.58	3257.82	2776.56	2276.24	1851.93	2201.80	2709.02	1946.24	2889.67	2689.38	3404.62	2115.73
P1010_325.144334726542	2455.02	2056.48	2705.85	1477.76	4894.32	2299.14	1776.64	2880.89	2401.19	1514.94	1522.34	5335.99	5336.26	2246.78	2813.87	3996.39	2076.40	771.00	1943.55	2204.48	2526.08	2038.74	1815.38	2076.69	2485.24	3613.87	2206.13	1482.19	1983.35	2464.12	1594.07	1525.31
P1011_337.273877841215	3803.08	3426.81	3212.51	5128.31	3887.09	4068.18	4387.02	4065.03	4553.18	3497.07	3588.26	4938.78	14058.34	8020.43	3893.26	4714.73	3709.71	9563.21	4478.75	16222.68	3678.44	5086.61	3572.83	8759.05	17771.10	6580.92	19371.70	3407.78	4655.49	5529.42	5094.53	4288.77
P1012_338.342489578787	2713.46	2352.52	2364.21	3360.18	2973.24	2898.99	2902.81	248.78	3782.16	3127.69	3051.87	3209.44	3270.61	2995.26	2640.23	2748.42	3326.94	176.57	2690.54	3035.68	389.75	2588.82	2539.10	2835.91	2932.45	3731.39	2555.08	2018.78	2787.58	2709.48	186.70	2702.35
P1013_359.294897991305	4936.16	6745.21	5982.20	5936.85	4763.96	5572.09	9889.90	4940.09	6375.16	6995.55	7016.92	5913.82	14356.39	7250.93	1088.34	8370.03	5376.06	4747.64	5713.48	11352.11	6521.50	5807.10	2973.80	7889.70	5264.49	5532.16	5400.70	6024.84	5850.22	4908.76	4754.43	2933.77
P1014_372.881763120432	26071.83	17717.55	15468.15	10202.13	18981.37	9190.28	9472.06	311.08	6505.26	17279.79	8486.20	4462.00	5993.49	4647.87	11896.46	17966.45	9483.41	234.68	8273.73	1161.92	539.33	9204.54	13494.94	2918.18	4905.79	6951.61	5423.20	13578.39	15476.76	8267.41	444.20	17134.74
P1015_396.301310551403	2407.75	3687.62	2100.99	1890.29	2538.78	2620.64	1832.16	3355.35	1320.45	1407.22	2331.38	2368.17	2837.77	903.43	1317.38	1891.44	1759.44	1931.40	3151.53	2625.19	4185.69	1407.91	2396.85	2514.96	2554.49	2064.22	4800.08	2588.13	2522.88	2529.43	2606.73	2965.01
P1016_432.240357570284	1977.10	1323.45	2557.57	1303.58	1798.97	1010.63	2508.12	1290.39	2251.71	1562.13	842.55	2194.02	2247.46	1325.88	2131.56	1741.18	2261.46	5626.04	6010.82	3751.07	5577.27	1747.28	1980.77	5900.73	2518.64	1422.94	1770.40	2332.42	1394.10	1361.50	756.28	1706.93
P1017_437.347258185085	30834.58	31531.07	14410.66	44725.12	36746.48	21800.29	16581.04	33050.66	17368.66	15891.76	21562.27	17829.56	25924.65	11768.64	14407.19	15588.42	21116.50	17570.62	25658.69	33920.90	44915.97	20675.73	20654.36	23214.46	40277.56	17210.71	53272.03	39298.39	32435.26	20511.52	25357.71	25809.44
P1018_437.341789120038	37290.93	4218.74	4216.12	11608.20	9021.23	11648.77	28470.28	34439.39	33272.71	7784.49	6683.78	6175.07	25207.34	13110.12	10280.47	14710.37	37655.16	4059.97	8851.60	56937.46	3695.45	18487.49	2813.94	13891.63	79271.23	27175.18	70491.21	22500.14	48259.16	31100.32	37722.52	41143.15
P1019_440.360903440685	20326.51	4941.09	4732.93	6790.11	4362.12	5579.31	12389.15	13385.22	16342.96	4436.27	6175.56	5736.12	11803.37	7944.93	6568.63	8550.10	18278.10	4631.62	5292.74	23145.44	2996.86	8846.28	3382.15	7559.94	35333.59	13687.75	41160.44	10532.51	22245.98	15072.78	18930.41	18757.60
P1020_440.410946128127	913.06	2203.23	1498.02	1130.14	2172.54	1007.47	1153.34	3659.40	1314.01	1243.85	1450.50	970.38	1733.56	1523.80	988.29	1054.82	1321.68	1209.77	1426.08	1336.27	1801.46	852.35	1443.27	2223.89	2866.14	1085.56	2586.55	1716.13	2364.82	1988.71	2868.01	2111.18
P1021_443.80940947837	978.85	3106.45	734.94	1145.48	1967.55	1167.15	685.44	1372.46	1276.08	896.99	869.45	1169.01	1343.93	808.65	1041.64	580.85	815.85	2752.88	2806.79	1617.35	2274.07	878.75	1401.88	1124.31	2472.88	896.22	4891.98	2772.47	1290.41	556.41	1031.93	1889.17
P1022_458.824529986929	9465.33	22210.76	9774.91	11416.78	19441.18	10236.95	5721.15	18019.78	5064.55	6766.79	9237.33	11540.35	13672.47	3297.30	9138.79	7154.57	7755.55	11626.02	12593.47	11476.03	20373.57	11828.88	9942.76	15200.46	20665.80	5195.23	15665.50	28842.17	18095.10	8731.41	12333.48	9632.26
P1023_473.362194183892	11869.23	3215.62	3763.47	9730.50	7524.67	11209.42	17154.49	14419.24	16393.63	5573.24	5367.58	3685.50	15390.41	9312.99	5460.01	9499.74	16963.68	4675.33	6709.18	31249.74	3906.88	12017.70	2399.01	11934.99	36667.84	12737.28	26144.17	12629.94	17991.12	11541.99	12248.32	12956.44
P1024_479.426921588632	1310.50	1157.24	1033.75	1624.17	1353.99	1251.20	1361.12	1350.05	1539.66	1765.68	2974.19	1510.00	2515.64	1493.34	1348.54	1192.18	1264.72	1051.71	967.96	1409.97	1029.45	1033.73	780.95	1348.78	1839.73	1453.66	1403.31	1350.13	1320.59	871.36	1372.48	1474.93
P1025_480.389299742184	2563.91	14734.38	8062.64	10556.78	4797.39	10642.13	7671.75	26260.35	5942.84	6975.69	5712.24	8644.15	7597.01	4069.32	4956.91	4815.91	4629.66	8971.73	9784.94	12715.58	19568.01	9189.82	10467.97	7979.05	13227.74	2444.11	5356.71	18453.68	15429.41	8845.75	9467.43	10071.26
P1026_492.365201273044	6607.92	25822.74	9806.38	9818.15	12706.58	11393.88	5971.73	11578.47	8739.13	5944.41	8693.53	11314.56	7659.81	6861.36	7692.91	6751.73	5884.50	18305.12	16891.01	11821.83	16831.37	8633.92	11544.16	8940.08	22537.96	6673.13	34253.96	17172.27	10894.66	4781.85	10570.14	14118.99
P1027_504.827107610108	1737.06	4525.23	1580.33	1601.34	4167.73	662.21	785.63	2672.94	516.02	1254.20	1377.93	2022.71	1829.11	301.90	1860.16	1281.94	973.96	2020.93	1947.57	2077.12	3134.55	2118.72	1753.15	1618.31	3811.19	501.79	3731.15	6602.89	2907.58	1004.40	1941.36	1904.33
P1028_514.37857653219	3938.18	19992.40	7663.71	9159.50	13252.85	6904.69	3039.16	8323.40	8087.78	7564.91	7970.02	9733.66	6688.97	8351.13	5525.63	4425.46	5590.20	14685.48	15106.41	12734.86	13389.33	6735.37	10028.42	6244.59	18273.28	5187.28	27714.50	13525.32	8626.75	3916.54	8410.11	10061.42
P1029_525.399371684407	21967.09	31697.09	11948.28	22350.14	27004.77	17792.56	11260.32	21362.91	12819.49	13087.65	19022.13	17166.29	19711.87	7431.57	10910.16	12243.32	12626.47	17380.54	23206.18	24199.13	46252.14	17062.81	17580.96	20287.65	25029.18	11023.11	45369.64	33732.46	24441.12	13519.85	20297.92	20479.01
P1030_537.285590068103	5797.84	217584.25	184075.60	44576.05	8105.77	41838.48	70522.13	220428.32	124881.95	130803.30	17861.84	59970.55	103345.71	39532.45	14414.42	13930.74	6776.80	109516.50	620621.65	20484.50	117782.74	9227.11	91856.48	829688.89	15465.52	4805.85	9261.77	11203.04	8092.41	3450.45	4549.00	7799.06
P1031_549.387193624827	2144.67	3131.15	2038.45	2569.85	1549.76	2450.67	2269.77	3114.36	1725.47	1409.30	1954.44	1247.06	2915.11	1206.36	1593.08	1692.78	2049.25	3142.63	2417.35	2529.45	3522.83	1937.49	1503.81	3837.54	2911.80	1893.55	4055.07	2530.39	2407.67	1515.08	2836.06	2075.39
P1032_551.264829741625	10964.59	24007.23	28084.23	13264.89	10167.34	10748.95	12706.16	18393.38	13051.42	20343.37	10717.41	11072.93	14637.98	12369.86	9855.85	8741.79	9719.82	13652.01	121188.37	10396.25	11449.29	9596.65	12248.89	151872.23	11387.10	9976.69	11850.25	8739.07	9628.57	7977.10	7803.14	10172.37
P1033_561.389321786353	521.52	917.11	1599.30	903.15	686.79	611.85	823.62	1364.14	568.19	726.21	520.01	1048.00	860.00	856.65	1804.84	737.88	594.98	657.79	9768.20	665.86	608.78	553.78	836.08	1492.09	684.64	796.00	504.56	596.83	660.16	759.90	377.03	594.08
P1034_572.52406066396	2188.86	2567.20	1313.69	1685.36	1984.95	1140.61	2083.73	2737.90	2000.36	1415.67	2818.57	2734.59	4453.93	1708.25	944.43	1244.91	2124.11	1522.37	987.77	919.90	1254.63	881.96	1273.67	3283.88	2152.16	1581.96	1401.90	1120.60	1406.82	1680.79	2260.04	1537.99
P1035_574.467056843015	2479.66	2977.23	1421.10	3120.36	2656.96	2085.81	2042.54	2289.56	2441.97	1507.96	2617.77	1448.50	3259.44	2010.22	1880.55	883.21	2807.12	1150.19	1342.86	1542.86	1572.33	1188.66	1220.99	1479.31	3509.69	1856.47	2428.40	1626.37	1924.29	1750.64	2065.16	1952.58
P1036_578.437718655687	7973.24	12675.78	8134.48	6613.75	11591.91	9774.74	7008.91	11233.03	7228.81	8157.15	7331.56	5027.24	7607.08	6686.80	9142.49	7337.11	7248.75	5056.46	10196.74	10207.04	11869.59	8938.97	4653.35	10860.21	7919.33	8320.80	12295.12	17446.47	13833.79	9936.34	10010.28	8747.06
P1037_601.471221837137	50191.82	83198.51	30753.76	62929.59	63276.17	49743.70	27368.39	62234.09	33591.63	35757.50	60044.08	48102.35	57130.71	25038.36	26731.51	31347.72	32897.50	45378.51	61927.30	63644.68	111079.42	39687.09	52490.27	59591.98	70820.07	36349.91	120290.52	84699.27	57985.78	33488.67	52575.72	57187.29
P1038_613.424942959983	1211.57	3277.25	1930.26	1450.67	1281.44	2154.25	2221.00	1645.64	4179.00	3320.42	2282.32	2164.17	2835.75	2092.68	1655.74	1229.78	1421.97	1876.04	13042.41	1549.68	1629.67	992.52	1676.99	25559.03	1506.71	1462.89	1560.82	1292.95	1347.33	1289.42	1292.50	1339.74
P1039_619.39887835878	26177.75	7304.69	7546.85	13570.14	7994.24	13252.79	28736.64	10946.11	32001.65	11863.31	9899.13	10117.72	25421.71	17108.08	12625.37	15117.95	30958.04	7964.40	10723.25	52690.50	6152.57	21770.99	6226.28	18676.56	76876.64	29480.91	55985.14	22078.42	38897.96	32125.90	10658.81	33693.27
P1040_634.540124583512	1632.89	1198.31	1354.68	5581.29	2454.72	1771.77	1038.91	8310.59	1610.20	1499.97	1464.42	5655.31	2009.53	3598.73	4606.13	4965.19	1178.48	1305.27	5148.33	1537.77	6709.94	864.81	1233.40	1570.70	3136.08	2114.38	1963.80	1471.65	1361.00	1365.54	1021.76	1242.42
P1041_654.451386976293	2702.16	2573.33	3170.32	2561.52	2040.34	2858.87	2446.46	2488.47	2408.93	1919.95	2515.18	1909.86	2751.13	2455.95	2188.84	1971.17	2884.45	2793.24	2623.17	3428.09	2383.43	2628.67	2459.99	1998.87	5364.47	2747.00	8209.14	2032.20	2449.31	2725.84	5934.87	2251.18
P1042_691.528484373545	1638.77	4515.67	2035.13	4843.12	3756.59	3194.87	2105.47	4249.28	2524.28	3063.11	3046.12	2769.42	2242.28	1198.48	2176.78	2551.49	2039.14	4676.27	4486.09	3965.46	4578.71	1584.29	4326.94	3113.35	4029.14	2329.24	7454.00	4061.35	3623.72	2610.75	3513.43	2680.95
P1043_716.551618955309	31540.39	54758.03	35065.91	32074.37	54732.45	37560.74	23052.92	53692.45	20833.30	27061.83	37785.83	33322.27	33932.81	18483.98	27288.67	24987.30	27203.54	32164.13	38844.54	35382.47	68193.74	33689.84	34715.33	52926.79	55157.61	24940.79	42545.47	64478.28	49761.62	29295.27	39391.99	33638.80
P1044_730.567040644706	3535.85	6683.23	3153.48	4550.40	4927.56	3737.95	3113.47	5924.65	3411.83	3677.10	4130.71	3607.40	4556.04	1819.55	2167.05	1571.08	2813.77	4043.17	6401.45	3709.07	6417.48	4453.20	6001.46	5128.97	4974.47	3730.28	6803.56	6547.67	4127.37	3008.42	3495.96	3710.72
P1045_746.562176571108	65913.64	204730.26	62338.44	112314.47	119235.98	91322.00	44731.67	116328.44	62128.16	70975.55	103074.92	86716.29	95984.76	56268.38	55827.13	50634.67	51754.74	106950.26	155391.30	109917.92	193459.38	59858.71	106519.67	109879.61	168742.48	63670.03	260542.05	208205.03	93787.27	51164.05	93990.91	124047.99
P1046_746.59179024607	1510.27	1181.23	1392.95	2023.42	1543.10	1181.89	991.27	2229.30	1714.00	1319.14	1552.27	825.28	1951.17	1407.73	1050.24	1196.98	1383.14	1598.44	646.01	1241.23	1503.40	948.11	762.49	1086.51	1356.06	2233.11	767.21	1423.26	1037.21	1162.98	1311.92	971.24
P1047_768.517563627742	1004.85	3912.16	2681.31	2311.67	2371.56	2296.46	1083.93	2153.82	1628.15	1363.50	993.85	2060.63	2731.87	1253.92	2325.21	1045.34	1551.60	3704.05	4632.67	1520.22	4311.46	1144.06	2295.84	2860.77	3380.66	1771.93	8054.09	2293.40	2866.27	1883.81	1678.54	2318.88
P1048_777.576031287744	16484.67	50586.10	15551.30	25456.49	30514.18	20538.29	10296.86	28663.44	18200.95	17455.07	23950.62	25390.91	23658.42	16905.07	15840.44	10987.85	9727.04	34246.66	46843.15	27270.72	44755.92	16619.45	26770.49	23386.12	48430.46	14815.75	86161.69	37903.15	24169.08	15056.93	26160.79	35127.74
P1049_783.572076063642	1722.88	2372.94	2099.23	1911.98	1833.89	1964.19	1973.24	10158.48	8062.93	5256.76	4803.20	2943.84	1991.09	1999.16	2342.86	1943.13	1092.55	1835.26	1335.21	2232.14	2225.92	2606.24	1024.59	5176.38	3747.96	3096.45	4437.08	1736.26	1641.54	700.91	1016.69	1773.07
P1050_792.593789464114	5397.31	16893.42	4045.91	2353.01	14713.95	7273.29	3557.05	19291.20	4801.88	5835.85	8369.39	8847.43	8913.95	2820.80	8663.67	4165.36	7106.75	9238.00	11582.97	6193.92	14180.51	13136.53	6584.84	13576.39	18409.97	1764.84	11725.02	24544.88	11064.26	5496.81	10417.00	5850.65
P1051_807.586269576638	5160.68	26408.28	5973.17	11819.69	15237.56	9567.73	5026.37	13956.57	12459.13	10307.64	11877.09	13855.30	12073.95	8068.31	9750.29	5230.18	4290.14	21817.31	25859.02	13786.28	21384.46	9227.10	12746.43	9578.76	28335.10	8873.22	54622.29	18819.17	13291.35	7475.61	12410.82	19930.03
P1052_866.63190115268	975.37	5692.96	1834.85	2060.95	2223.93	1817.69	1360.22	3104.89	1993.81	875.29	1388.27	2625.10	2307.32	1784.03	1217.04	943.61	1187.43	3139.78	4505.59	2253.32	4533.44	1817.60	1701.77	1952.82	5480.72	1575.17	8692.75	3265.86	1935.94	1079.55	2498.92	4199.55
P1053_929.579938534412	932.26	2260.68	1385.71	791.85	910.71	798.58	1009.63	1221.55	586.36	694.29	797.75	885.72	981.19	679.59	554.93	478.19	526.57	1559.98	1235.88	1634.24	1332.71	232.04	908.54	1138.37	2840.92	726.29	2663.36	2289.13	1479.98	722.40	753.44	1431.28
P1054_967.696076770231	969.63	6496.36	1602.59	2568.81	4311.79	2426.29	1170.38	3384.87	2422.52	1320.31	2175.52	2752.95	2230.34	1253.13	1703.43	1325.70	1821.37	4832.72	5292.28	3702.29	3786.30	1199.10	2476.24	1742.47	9064.07	1847.19	12563.32	4097.60	2387.07	877.71	2909.27	3527.21
P1055_245.824404067983	6920.00	2454.54	10388.68	3798.15	3488.23	3464.59	4094.36	7.02	2808.93	6013.60	4657.33	4898.80	4699.79	4392.21	1918.59	4050.19	4787.65	5.34	2410.25	2931.76	0.00	2966.06	2538.54	2800.85	3581.58	9930.66	3168.28	3980.59	4563.02	4548.45	0.00	2730.81
P1056_122.964410018407	78872.40	78202.73	78548.25	85355.28	80039.16	84987.50	84200.81	6772.20	77971.93	79078.47	80006.81	75952.19	84472.33	76928.33	77379.73	76389.10	86268.86	5588.15	74734.70	80024.68	5500.51	73178.63	71352.55	74696.06	75209.53	75382.64	85768.78	76493.20	79206.88	77692.71	5412.82	85489.53
P1057_147.044464067126	1444.14	170.43	511.22	537.18	471.98	928.88	1384.26	1053.75	1438.34	322.08	567.47	417.44	1611.37	782.17	320.28	645.06	2295.80	516.42	423.45	3381.72	289.39	989.10	340.63	459.71	3653.44	985.87	3067.56	901.88	1778.46	1019.21	1736.01	1755.16
P1058_167.917122340156	3165.39	2922.09	2762.89	2429.02	2401.34	1522.17	1496.26	1585.74	2995.60	2554.20	2814.70	2854.74	3668.61	3172.66	3225.96	2984.44	2786.65	954.49	2508.42	1860.26	571.11	1339.92	1036.13	2880.62	3202.37	1187.09	2398.08	3049.97	2717.57	3556.13	862.89	2864.15
P1059_183.174611996874	1811.28	1511.26	1663.80	1906.93	1709.53	1966.63	1959.77	1722.31	1336.85	1732.67	1723.10	1599.20	2300.95	3397.14	1659.69	2331.72	1777.49	1957.10	2110.39	1125.48	1426.77	1106.63	2140.78	1673.70	793.24	1132.06	1381.23	4185.78	1656.90	1702.72	1615.02	1657.90
P1060_185.153404339399	1502.26	1249.48	1283.19	1517.45	1332.90	1319.46	609.75	1046.03	1460.49	1931.72	1112.39	1162.04	1253.31	508.45	1239.01	1424.67	1428.45	1500.93	1399.44	852.52	1522.66	1543.58	1636.71	1968.77	627.43	922.32	1136.09	1480.72	2465.67	5842.49	1292.02	1454.67
P1061_185.883335402885	2900.33	759.36	3366.29	1504.00	2266.76	1915.54	2663.13	456.86	2935.43	3120.35	3083.31	3624.91	3752.44	2221.16	2813.59	3200.63	2251.79	583.23	2727.41	2576.55	292.06	1334.04	2600.66	2818.08	1511.71	2449.67	2961.29	1805.22	2530.44	3135.56	578.10	2693.76
P1062_235.132607861259	2863.59	6530.00	6465.77	5184.42	4681.31	7012.52	3147.02	392.25	6720.90	2803.53	4964.26	4306.16	6130.38	4574.66	3125.32	3469.44	2473.38	295.84	4339.64	6683.88	696.94	2225.66	6256.33	6339.85	3405.21	3282.97	5381.81	2294.73	5169.63	2512.64	414.96	2311.39
P1063_253.142071279291	9366.14	12963.11	9113.34	18946.99	12515.66	19705.29	13436.43	464.85	10435.58	3009.74	7453.98	2338.92	12657.85	13721.96	17930.01	4789.51	5353.24	384.02	18015.74	13716.35	614.93	4347.93	11614.65	7386.77	3981.56	8176.80	8486.78	10846.19	8447.59	10111.21	357.30	6996.58
P1064_265.252344774816	7202.28	4393.65	5488.76	5627.93	4729.18	4139.34	4359.88	7677.56	5889.87	4174.66	5468.08	7293.78	19355.15	10426.95	3917.41	4236.27	5242.82	22756.63	5569.56	9751.94	6799.86	5934.67	3936.39	6801.41	14088.20	4380.52	25159.48	7378.68	5088.85	7274.26	7735.09	6719.66
P1065_265.252394105386	3471.56	2402.86	3336.51	4174.02	2981.60	3085.27	3527.96	4025.45	3981.69	5128.36	4214.10	7695.16	15732.98	9483.25	2975.97	3452.55	2693.16	14894.47	4545.72	9299.55	4033.10	3922.69	2872.05	5149.26	13499.41	7939.77	22494.63	3416.02	4405.24	5837.32	4392.44	4229.10
P1066_285.273049466733	4952.17	3944.81	2938.71	3847.23	3745.02	4192.32	2989.82	4234.99	5289.74	3682.69	5483.60	2648.93	7917.71	4538.74	3599.36	2976.41	3935.64	6472.50	3479.61	5249.25	5376.32	4668.60	2882.42	4748.45	6734.07	3277.25	6099.94	4562.10	4495.12	5401.30	4446.02	4626.70
P1067_296.230921036738	2578.19	5641.14	12006.55	8884.28	2829.78	4008.88	1925.43	6782.39	3413.31	1846.70	2663.19	3019.03	4489.86	2504.03	3472.96	2374.47	3034.36	6699.73	4346.94	12148.70	13700.48	4683.33	4410.08	5486.28	10654.93	2569.04	2299.90	3425.51	7528.30	5941.31	3791.30	2985.94
P1068_300.326174880321	1191.65	2384.70	2216.78	1925.29	2639.87	2453.20	2579.16	2256.92	2509.17	2002.65	4912.46	1964.77	3394.19	2483.88	963.84	2601.43	1913.15	2846.39	1548.13	1112.00	1294.71	2517.19	1981.40	1712.76	2460.40	1532.05	5267.79	1894.06	2015.70	2286.78	1718.70	1495.07
P1069_311.272266931455	1082.77	3973.45	3936.49	1891.91	3472.98	4700.79	4428.94	5054.15	2705.75	3706.62	4240.25	3150.57	4139.70	3465.33	3803.47	3514.66	3753.70	2889.75	3455.79	1927.59	2485.40	3986.85	3481.98	3905.85	2740.76	1332.40	4031.47	3847.99	1192.80	1302.26	4082.52	1833.98
P1070_313.199983858374	5988.54	6019.55	5914.01	6462.72	6135.55	5937.42	5240.14	1399.53	5992.41	5726.02	6673.92	6086.68	7565.34	5616.59	6501.57	6568.76	5334.61	1183.20	5230.00	6601.20	1037.87	6575.06	5905.45	5611.81	6630.99	6643.00	6050.66	4997.12	5858.18	5556.45	1175.50	5412.47
P1071_317.305321810705	1976.00	1999.79	1887.64	2517.63	1457.89	2086.01	1514.35	2382.85	2089.66	1396.33	11014.75	2396.69	5140.70	1502.71	1201.90	1440.00	1574.44	2670.34	1668.07	4370.98	4943.29	2875.85	1473.13	4553.80	7228.41	3544.91	5749.28	2362.87	1815.01	1864.62	1708.61	3217.47
P1072_321.17372587216	2736.17	4344.30	2785.05	3640.02	1613.71	3356.16	3454.40	3785.82	3563.40	3675.70	3506.26	3048.20	5720.60	3299.28	3596.78	3145.42	3071.47	3490.45	2768.08	2927.32	3546.44	3400.06	3058.85	3595.88	2165.28	1330.26	2955.21	3459.51	3129.08	3486.97	3437.66	3158.06
P1073_325.274239948407	1376.55	3091.32	2994.81	2756.13	1420.38	3020.19	2996.07	2066.08	1581.65	1224.60	1732.05	1589.14	2591.48	1974.54	1394.02	1544.14	1383.83	3386.77	1144.72	1968.89	2165.13	1763.81	2221.53	1326.10	1273.06	1080.85	2355.28	1128.02	1423.05	1021.90	2360.71	1400.09
P1074_327.217151479574	2647.97	3216.90	5869.02	8941.52	3197.68	4627.49	3344.17	190571.09	3730.54	2605.65	3219.00	4773.82	4250.37	4171.85	3197.20	3181.01	3573.71	8494.48	3326.51	3481.85	8734.55	3220.32	3948.00	3389.63	12252.34	3382.19	6125.64	9353.20	5937.65	3904.69	129300.25	3486.79
P1075_331.284923805691	5039.76	3853.83	3808.78	5917.84	5153.36	5846.78	6053.82	6205.63	5777.76	4017.45	5164.73	6386.91	11800.99	6655.40	3669.77	5191.96	3572.82	9485.86	3316.69	6804.53	3644.74	4803.72	4811.47	3288.06	5239.70	4494.52	10054.81	4001.53	3974.96	4103.53	5317.60	3003.09
P1076_332.279791738655	5179.54	6514.58	4825.96	7184.36	6763.08	5997.42	6592.54	6862.18	4781.58	4367.64	4426.40	5131.89	4644.14	6089.18	5257.01	6084.56	6525.95	11394.03	6803.95	6452.71	8082.63	6732.59	6358.46	4866.19	5407.31	5325.76	5734.04	5616.96	5650.77	5940.47	11461.57	6485.00
P1077_353.13895678864	423.65	2363.37	701.83	2782.87	16043.83	824.87	319.55	6963.92	758.78	663.84	574.36	522.21	1244.67	561.19	2510.79	534.17	1842.05	2100.80	31848.04	889.42	27747.46	687.87	1146.87	1837.57	2397.75	656.71	2242.53	42442.39	835.65	814.59	578.39	1338.46
P1078_353.20651885859	1972.59	4779.54	10248.38	6598.61	4249.52	4369.88	2655.16	5292.78	1861.94	2318.79	2902.10	3327.84	7981.00	4510.60	1997.71	4190.17	2771.34	2239.67	2071.34	2438.50	1901.41	2799.32	2572.28	2236.24	17595.78	2546.28	3106.97	3413.27	2848.35	2935.47	2527.29	3736.27
P1079_393.225365149416	13207.35	33396.59	17008.78	24774.59	19333.98	24326.50	27083.95	99.39	11285.64	4004.47	13195.86	4603.19	12300.55	14280.65	17450.98	13704.29	5458.65	67.95	9133.07	14282.39	201.93	19711.02	20698.76	8727.67	5409.46	5947.07	15708.87	16455.69	15837.68	5718.81	117.01	10919.80
P1080_393.278857373692	3910.90	16393.83	25705.63	6352.65	3764.12	4650.38	8444.60	12622.58	11286.07	11263.15	4726.91	4541.69	10129.57	5675.99	3934.87	3937.70	3867.37	7401.65	50681.31	4632.76	4026.37	3723.55	8040.73	92237.71	4784.52	3668.12	4825.45	3076.05	4382.53	3773.95	3315.10	4091.16
P1081_393.321244271146	35738.67	35136.01	15237.00	26208.27	27060.68	23132.29	17591.96	27178.89	14736.62	14792.30	26454.01	18192.47	21456.30	10343.18	13747.41	15399.08	17041.44	18276.91	20894.45	37575.52	47577.54	19702.47	22454.85	29440.91	28877.81	15293.26	39907.16	38806.97	31117.38	15841.60	22496.19	21389.10
P1082_394.277387524624	2559.03	1767.50	3519.51	1711.94	2128.37	1674.74	2767.20	1667.12	1860.57	1433.23	2528.09	2027.12	5422.74	2327.82	1648.98	2654.40	2503.20	2687.23	3477.43	4222.93	1864.21	2415.44	2504.84	5155.19	4367.79	1804.97	3514.90	1946.56	2478.60	3112.12	1706.10	2239.23
P1083_414.787935613365	563.54	3120.09	966.10	1098.29	1544.87	802.32	567.70	1173.30	903.74	768.63	1159.90	1867.97	988.77	630.22	1074.50	498.51	442.33	1704.92	2590.20	1109.05	1669.13	702.24	979.49	1028.52	1853.33	814.92	5991.94	1684.45	1257.78	984.34	1204.34	1837.64
P1084_428.800567764345	565.84	523.95	486.17	573.77	952.11	593.86	85.71	888.20	200.80	212.83	475.68	148.03	488.23	112.03	404.47	165.78	446.18	496.92	529.77	400.69	678.37	734.85	562.58	774.03	673.25	359.10	1017.80	1418.49	697.43	420.63	460.74	258.16
P1085_436.281268852186	2930.64	3987.53	4739.60	2727.55	3454.31	3968.98	2657.83	3248.47	3357.95	2870.90	3044.29	3322.67	5493.31	4476.14	3259.03	2662.80	3836.13	4241.78	4242.13	3819.92	4983.09	4268.63	3574.77	5431.85	4426.80	4663.91	2793.34	3675.95	1453.11	4420.94	3247.93	3518.37
P1086_468.389554834567	123342.38	126237.91	52779.93	96157.99	96759.44	79402.77	55403.84	114448.37	53537.62	52845.39	105433.71	72927.53	76288.50	37317.36	55974.55	53654.48	58740.79	61814.85	80374.24	105782.52	181814.70	59348.99	82148.49	97753.28	101810.62	58203.31	150937.12	175298.67	108504.93	58556.05	87011.00	81017.72
P1087_475.304724302757	5764.32	14028.69	14045.40	15538.97	9128.54	31190.60	12157.57	39.23	19701.93	3082.80	10397.43	1894.05	6233.20	14139.72	13512.27	7512.69	8961.81	69.48	8208.82	9954.28	22.20	8146.77	10408.02	11905.60	5860.60	7201.88	2045.53	11716.14	9240.75	11544.10	65.49	7952.83
P1088_481.339097939988	6396.43	8478.52	5831.29	5775.34	9727.71	5505.09	3087.59	7458.14	3288.15	2389.42	5183.61	4900.33	5020.02	1955.98	4792.23	2875.81	5232.51	4998.25	6255.37	8762.61	9071.50	5629.87	4607.78	6722.50	10465.58	5284.97	8049.20	13390.99	11239.35	4430.56	5369.98	2859.46
P1089_482.3241682111	15500.17	31499.90	28605.74	17386.24	13067.32	15754.47	24253.45	12177.49	10382.74	15223.13	19781.87	18496.66	25095.94	15917.07	15577.90	17444.50	15786.80	20184.82	13171.82	23505.57	46177.47	31166.59	16044.18	23135.83	27898.49	27430.94	44593.28	18188.07	23662.88	12733.83	22385.00	16178.79
P1090_483.328457616624	5869.13	13688.02	9957.47	6569.38	4619.46	4755.80	9173.96	3917.95	5700.57	6835.17	6820.77	6734.59	7972.44	6506.41	5114.38	3577.94	3834.13	6946.33	5820.85	9018.93	12821.65	12258.42	5607.87	8333.98	13829.72	7807.95	15020.54	6788.01	8438.80	5970.73	9386.45	5500.68
P1091_495.389896035887	23373.44	34552.75	18262.65	21245.17	31981.78	22523.93	19772.16	34756.99	12492.00	15702.21	24134.84	24558.47	25849.92	10046.94	13652.58	16014.95	17226.20	20477.22	30585.76	24640.08	41389.28	27730.34	26662.41	28604.00	33893.02	12993.16	27136.60	46342.06	33377.49	19974.59	22080.26	20601.41
P1092_498.400062797587	10545.47	14566.78	8818.25	9972.28	12673.56	10371.84	6703.55	17556.29	6321.60	7342.36	11385.32	8037.68	10397.99	4471.16	6632.03	4746.60	6964.32	9253.62	10524.31	10868.14	21644.77	10303.47	8977.56	10204.86	11753.88	5881.10	12847.88	19990.97	13559.35	9314.06	13025.66	14026.72
P1093_500.409088450075	3102.96	2276.11	3443.84	4752.86	2489.56	2929.61	2967.55	3288.90	2349.10	2096.90	2549.21	1731.69	2561.99	2836.35	1882.52	2519.98	4309.47	4236.25	12727.04	3693.16	2144.92	7255.49	2716.59	8434.61	2009.08	3084.12	2363.38	1972.69	3644.05	3185.84	2173.05	5447.74
P1094_503.321933298193	26554.68	27563.69	26208.26	26924.12	23640.67	31427.81	23319.33	34251.16	18968.03	17021.14	20771.04	19937.74	28089.43	20099.69	18088.87	21569.83	24433.25	22379.29	23804.12	35584.72	34966.50	20396.47	25102.55	34037.49	36260.77	17027.28	30483.80	32594.95	29596.81	19889.19	26415.81	29853.47
P1095_518.456734520125	651.04	770.44	2774.68	3736.41	1146.28	757.65	1203.54	3376.21	866.53	836.50	913.90	3774.10	1774.10	2014.81	652.18	3535.87	701.83	776.18	3333.30	2547.81	784.71	1352.19	776.79	960.31	1973.45	569.46	1021.21	680.62	717.73	318.91	490.11	1682.73
P1096_521.255135783923	5272.10	77149.95	66612.71	48266.17	10370.27	47109.47	28862.76	52369.69	10714.98	121464.78	31132.49	32957.55	27716.40	13123.89	4950.76	3522.33	4198.49	33700.41	277873.13	7311.50	34284.74	5723.43	27244.84	308928.64	11138.05	4336.88	5396.76	5571.30	5165.22	2182.95	5217.64	5064.82
P1097_525.375711187051	11181.74	10770.74	9641.40	7290.28	7472.07	8747.01	8360.89	9020.44	9383.33	6850.10	8609.17	2842.93	14367.30	7798.27	6958.82	7183.39	6566.99	7167.79	7676.77	10847.17	12725.57	8821.11	5723.19	10472.60	13665.60	16832.63	28406.91	8689.56	11327.64	8144.31	16241.97	17211.66
P1098_556.457894474899	833.18	1523.41	1165.08	5222.32	968.32	1551.35	1011.93	7058.22	808.40	1252.53	1047.56	5280.75	1542.10	2111.68	1090.93	4839.04	956.32	1184.70	13456.06	1579.76	700.77	833.38	795.26	2962.71	1525.52	1056.53	850.74	788.47	998.98	683.66	1278.35	1142.25
P1099_563.355586090759	15738.82	18392.43	9256.91	13391.41	15159.92	10627.38	6827.50	10792.57	7913.86	8239.32	10831.04	10591.00	10882.46	5583.74	7397.31	9915.85	8078.61	9873.11	15573.27	13876.04	18028.15	9635.58	12012.71	12738.13	15077.08	9784.80	22207.98	18552.13	14882.36	10129.03	10503.59	14172.46
P1100_570.457522460708	150445.58	233848.54	79275.09	168503.25	165395.74	135633.79	77702.81	188803.42	74059.14	87967.00	161885.32	124462.25	140318.52	62762.28	65973.03	82852.35	83250.08	152071.75	149234.46	167971.00	397544.12	84148.66	131278.22	175584.48	269777.21	94283.69	273147.04	260515.24	158950.14	86286.81	130892.46	139187.42
P1101_576.465628604126	3749.62	4208.80	5292.78	3795.84	4385.83	5557.09	5004.50	4749.58	3950.87	3611.61	3561.31	4923.36	4490.86	4253.72	3892.45	4083.17	4525.09	7599.15	5732.92	4935.74	6646.90	5457.58	4622.02	3720.34	3912.68	3787.21	3944.35	4526.93	5181.81	4637.68	5502.51	4297.29
P1102_584.421795298016	4078.19	8430.30	11691.22	5665.41	3989.83	4691.58	6232.35	9978.97	6962.30	9897.65	4215.93	4448.58	10064.79	4898.56	2477.48	3049.75	3317.38	5843.70	48073.89	4894.08	4985.40	3837.32	4813.73	107759.75	3722.92	3792.73	4036.22	3168.46	2636.47	3898.79	3302.28	3467.22
P1103_606.426867591843	5201.74	9251.75	5421.88	5983.34	7034.58	4047.80	3899.64	6299.26	2351.74	3654.04	5785.47	4277.32	5556.97	3529.49	3323.07	4240.44	5278.26	5497.61	4429.63	6368.33	11032.79	4347.17	3808.13	6757.32	7695.95	4050.35	11405.15	8088.44	6760.27	3861.32	6356.06	4126.36
P1104_675.390797852745	2410.62	2095.64	2546.31	2279.29	2067.92	2696.92	2401.85	3963.94	2797.42	2264.04	2114.08	2507.72	3195.83	2380.75	2069.05	1941.83	2730.85	3210.77	1887.25	3260.07	2530.97	2744.36	2201.06	2275.58	3674.38	2334.74	3571.60	2300.92	2734.18	2690.98	2959.52	2644.76
P1105_686.438976023891	26948.63	16450.86	18994.77	13991.04	30159.46	16110.84	16340.37	30777.18	37053.03	17258.61	17176.59	17591.78	26662.86	16770.57	22099.17	18864.58	17929.84	17776.69	15504.87	17141.79	17265.34	17808.00	17341.58	15244.38	19226.02	17728.75	15553.63	16296.83	18785.10	15523.49	12206.15	18214.73
P1106_695.433904688952	6628.59	15161.90	3915.09	9394.25	10536.01	8234.81	4859.43	6196.38	5346.51	6660.34	8342.68	8389.94	8555.89	4100.73	5060.42	5153.03	5313.26	11260.26	13539.41	8136.30	11321.94	6658.78	7308.43	6401.75	12890.11	4953.05	23459.99	13238.50	10104.65	6117.28	6128.31	11863.86
P1107_702.41351187219	7219.60	3992.14	3504.66	3955.44	5242.81	3793.61	3872.73	7721.08	4585.31	3734.25	3205.38	4109.43	6934.27	4065.74	4623.20	3722.91	4259.01	3292.66	4038.53	4035.52	2241.25	2850.91	4723.03	3521.53	3492.36	4409.96	3911.71	3400.35	4807.27	4311.55	2591.03	3513.83
P1108_705.544313371327	2661.36	4666.98	2579.78	4349.95	3327.80	2825.58	947.71	4086.77	1967.57	2589.24	1712.72	2170.68	3407.73	2642.51	2262.62	2232.11	1563.12	5036.44	3878.97	4046.69	6753.53	2419.61	2709.99	3110.06	3942.76	2654.58	6963.67	3844.64	3911.13	1772.50	2717.27	3064.35
P1109_707.491060013336	7866.74	20810.39	7580.78	13340.60	14063.46	8977.58	5345.84	10011.94	6765.16	6877.77	11709.85	8728.82	10199.76	6340.37	6141.30	4081.78	6357.89	13122.54	14663.90	11543.28	22256.03	5678.35	10146.89	12663.10	17994.04	6602.14	26123.66	17811.01	9438.55	6768.88	9676.09	11304.16
P1110_748.567766061583	7126.29	23100.08	7380.47	12363.34	14113.47	9391.25	5197.97	13262.84	6125.75	8527.72	11795.12	11940.71	10567.91	8069.66	5891.23	6195.85	7729.84	13209.38	17942.46	11724.17	22040.28	6178.40	12548.16	13171.48	19868.94	7107.07	29649.42	19111.57	10512.42	6038.13	10881.42	13894.90
P1111_749.598610786283	441.43	385.85	443.53	462.91	148.33	380.41	443.45	918.75	540.54	224.47	871.91	411.79	508.12	443.13	944.08	223.35	228.28	233.31	852.41	1007.35	331.41	132.17	127.55	305.31	310.61	0.00	164.29	482.53	506.68	129.83	353.59	745.05
P1112_759.572695928454	3572.50	3889.49	2789.59	4438.39	2502.81	3602.18	1900.80	32323.66	22645.44	12249.39	12485.02	7634.51	3840.96	4711.64	3823.15	3128.31	1193.40	2656.65	2444.46	3050.22	1774.40	2398.19	2758.35	7325.24	8482.39	7122.32	6750.91	3639.85	4752.50	3846.98	3321.12	1884.92
P1113_781.533420543898	5497.61	12383.31	5087.43	6046.56	6274.75	4538.99	3194.51	5980.97	2621.27	3293.62	5697.32	6218.25	4875.19	3101.64	2972.26	3705.00	3727.71	7238.83	12006.62	8226.37	13288.28	3840.31	4639.38	5849.03	14272.15	3115.35	18718.29	10378.81	4479.47	2776.43	5628.14	7287.78
P1114_790.588225676487	41537.85	130850.78	41347.64	61456.96	77031.02	53630.54	28213.22	70254.07	42686.77	43601.18	61673.45	60498.63	60238.80	38697.85	35741.34	30984.32	32104.00	70819.00	107265.12	67399.90	115863.35	36285.60	64537.39	66675.34	112814.43	36761.34	183653.34	100311.90	58849.75	32291.90	60461.27	82794.18
P1115_825.558851257391	3045.17	7457.05	3344.02	4445.40	5322.55	3239.09	2427.08	6685.59	2338.17	2237.02	3393.61	3830.44	3070.44	2722.74	2211.08	2373.96	1845.34	5994.70	7247.93	6111.30	6571.05	3295.19	3063.71	4822.76	6402.93	2536.32	13465.07	10038.44	4852.00	1895.24	4141.16	3709.26
P1116_857.591789115078	892.82	2638.02	1358.80	2208.70	2512.21	1435.10	734.18	4080.38	1041.47	1777.33	1232.51	1268.93	1557.27	380.22	1262.91	695.25	1100.59	1609.25	1924.73	1595.26	2822.93	1975.53	1167.76	2095.26	3153.30	1260.23	2292.70	4418.61	2155.69	1348.66	1866.05	1315.30
P1117_879.644447068707	4849.77	21235.37	6741.68	8394.58	12134.14	6089.03	3520.11	9838.38	6655.09	5535.65	9446.81	11042.92	7717.62	6499.15	7223.22	4789.78	5109.81	13770.43	18712.56	10308.45	15928.50	1489.02	8903.06	7812.89	21795.32	5553.74	33389.55	14879.01	9860.92	4523.03	8601.65	14434.98
P1118_882.612121243562	4141.94	9687.15	4993.75	6229.38	6788.72	4567.46	2442.99	5798.59	1460.51	2408.22	2800.54	4661.07	4500.70	1551.85	3491.54	3265.27	4437.83	4889.65	6496.80	4558.50	11975.27	5365.28	4215.30	5841.73	6692.77	1833.07	6329.04	12463.76	8534.74	3392.76	5911.48	2338.18
P1119_900.615919517509	4260.43	10448.54	5001.13	6059.88	10375.41	4553.16	3105.39	10603.29	2505.06	3076.99	6060.69	5192.71	5869.53	2302.24	5409.93	3463.76	3831.79	4941.84	6714.66	6319.75	10254.82	6593.03	4630.72	7987.23	10563.03	2336.86	7219.84	14816.52	9398.21	5059.18	7456.97	5492.67
P1120_947.592439310346	802.85	4426.57	2392.90	2640.22	5241.31	1882.50	742.47	3223.92	638.95	1223.06	1608.10	1791.28	2201.61	303.38	1420.32	941.47	1273.48	5545.65	2506.69	1017.57	3767.62	2680.57	1786.40	2354.77	5072.36	630.04	3496.66	7283.63	2790.44	2045.16	2556.16	1428.07
P1121_336.933676708102	6456.49	3908.41	3625.44	8944.77	2615.77	6809.60	13725.49	0.00	10100.02	7102.47	7293.51	9491.07	10241.21	7079.69	3372.17	7592.05	5143.16	792.48	3266.08	10658.60	0.00	6064.02	4946.10	6201.47	6470.59	2525.74	4429.14	3989.03	8233.37	4667.57	592.26	7839.32
P1122_802.339273436613	791.52	0.00	0.00	214.76	547.43	302.17	749.42	473.16	271.21	200.30	71.55	133.47	756.45	858.01	273.24	411.71	785.61	89.53	79.59	1381.39	148.82	263.50	96.23	327.03	2104.10	454.17	1956.97	919.95	1462.82	577.12	549.21	1731.32
P1123_112.896130456642	16367.37	8048.21	8140.98	5489.88	8820.13	3263.91	2972.53	54.06	1442.96	8510.22	6409.91	4940.62	333.35	1232.30	6149.47	8059.42	2586.48	0.00	2978.86	3015.62	142.82	2378.91	3536.58	815.87	1694.42	2388.96	1413.88	11794.49	11700.47	4818.34	41.96	7880.31
P1124_131.930136383385	193581.91	129720.16	181225.16	143500.15	120930.00	137064.44	133377.87	3339.36	125798.25	130913.15	162828.98	125354.24	131431.56	157472.15	142444.46	175241.83	131599.91	2566.51	145116.98	130993.03	3189.90	109249.51	127458.72	140838.32	134378.27	62947.64	139004.34	87273.15	15166.33	176968.73	10501.45	143584.73
P1125_136.112932902673	17219.22	17703.72	16603.85	17254.27	17032.92	18962.68	18454.27	19134.13	17215.95	20170.05	18372.17	18735.09	16656.31	18514.66	17662.42	19210.34	19822.16	16316.34	17938.74	17753.25	7328.57	13834.33	18957.74	18278.02	16418.63	16733.73	17194.90	18341.48	18452.70	9751.57	18630.61	13589.55
P1126_141.958732565874	105407.08	104931.01	114471.36	114646.41	105337.19	113129.03	110861.37	39188.32	102497.97	95681.30	103484.11	102185.26	109960.49	104958.55	104326.32	103070.57	109219.47	38988.86	101036.13	101855.95	36425.98	98085.66	99490.42	99212.58	101024.74	109783.18	109745.00	102260.01	107202.14	106337.58	41378.96	112831.45
P1127_179.996796794547	252.91	170.13	79.10	67.25	602.52	225.05	101.03	227.42	100.35	132.97	82.58	266.66	194.07	38.23	257.23	115.37	275.22	36.33	158.92	476.60	30.94	182.07	155.23	134.89	547.22	323.48	638.90	1746.53	116.34	393.38	593.91	211.32
P1128_198.185469618467	2413.90	2430.65	2666.39	2714.03	2917.55	2924.20	4248.94	1839.90	1902.04	1844.14	2104.07	5096.51	2170.22	1993.45	3349.04	2341.79	1396.56	2408.36	3353.92	2537.69	2720.52	2632.90	1977.91	2075.67	718.57	1258.55	1726.33	2416.22	2273.80	1260.55	2007.90	2576.44
P1129_226.158990276998	3700.18	3118.93	3854.27	3755.14	2408.66	4422.49	4026.75	3658.42	4294.47	4052.87	4345.13	4233.71	3317.75	4798.20	3750.66	3998.56	3812.43	4289.89	4408.97	2905.23	4030.75	7321.87	7519.34	4382.75	4167.15	5845.67	3545.60	8458.00	7710.45	4013.34	3245.39	4016.86
P1130_231.210861448696	1052.34	3809.16	2551.30	2229.78	1644.00	1514.73	1697.84	1288.50	1503.99	1459.92	1008.83	1496.78	5158.42	1871.95	1284.82	2579.50	1379.59	3719.53	1749.00	1230.51	1672.43	1168.11	1717.77	1869.50	600.38	918.51	1521.06	1389.28	1173.37	1460.41	1455.07	900.37
P1131_233.189287899235	5911.33	7169.50	7372.82	4999.61	9353.38	4895.12	6092.27	5951.11	7840.33	5458.17	5369.26	5760.77	5019.55	5818.32	5874.18	5604.18	5233.80	5593.46	6383.16	5866.92	5894.14	3592.59	3122.69	9472.88	3208.89	3844.23	4732.97	3502.71	5231.93	9493.44	2257.08	6129.45
P1132_239.236975149083	7350.46	6976.47	6866.38	7189.48	6750.69	7224.78	7725.54	2855.30	6883.62	6100.20	7204.13	6709.23	7991.69	2295.45	7372.34	7532.42	7043.68	3211.02	7148.03	6383.36	6564.18	6226.01	7289.80	6324.08	6780.22	5848.45	4391.81	7135.28	6403.99	7438.22	3676.89	7140.81
P1133_245.226393482203	3934.81	4440.81	3424.28	3450.70	2989.04	2852.58	2467.41	6028.89	2375.59	2232.92	3878.97	3687.99	5587.49	3388.44	1506.43	2426.75	2010.72	4246.20	3246.66	6905.02	4377.37	3108.85	2691.45	4337.62	6689.62	3149.73	8508.83	6371.55	4110.65	3768.40	4381.52	2657.92
P1134_262.858438082287	9094.46	9234.41	9549.06	10022.90	12961.13	7811.68	8725.94	600.98	10616.56	7337.63	10242.20	9396.38	8927.44	7798.87	11381.24	10696.63	9984.21	525.12	10212.19	7314.51	667.51	8643.06	9895.84	8282.81	7282.81	6145.43	8012.82	7827.68	10460.28	10899.19	543.47	9171.16
P1135_271.226650412195	2415.06	4509.53	3803.44	3437.81	1911.98	4874.08	3151.46	2389.52	2519.23	2303.62	2787.47	2738.40	3537.17	2630.60	2472.45	2979.72	2503.29	11841.32	2307.11	3010.96	6927.03	2710.98	3618.45	8108.72	4200.39	2587.74	17080.50	1245.98	8578.62	3035.25	5488.81	2907.43
P1136_273.22144043572	2378.01	15301.64	14328.87	13744.30	2882.61	4322.55	15039.04	1285.48	15474.75	1699.39	1435.37	13807.66	2360.24	14489.74	16999.29	15009.66	14347.19	12900.70	14248.88	15027.90	15461.83	14577.01	2277.77	67050.00	2174.66	15913.58	13878.29	17017.76	15543.80	15949.99	12762.43	14376.49
P1137_289.194838176545	23332.05	27608.21	12681.42	16394.12	17082.76	17098.99	14910.41	22556.25	12710.19	8968.62	18986.88	13231.15	13553.21	7314.58	11546.15	9414.03	18142.38	13113.95	16844.11	22711.85	30965.09	15789.61	16798.71	17713.88	14393.15	9586.76	17010.22	27705.59	22538.01	17277.99	18248.17	15836.55
P1138_299.198373655481	34212.14	33669.49	42124.46	31559.71	34304.36	33383.81	17888.65	465.93	31870.71	12848.99	16030.43	33351.88	31486.46	30988.61	36201.35	38731.63	22501.17	434.39	33620.41	25113.11	393.96	21377.08	52554.05	23449.43	28334.42	16660.18	36596.36	27376.13	31565.61	31528.01	357.64	27928.58
P1139_300.32637054599	1838.90	18303.35	1840.10	4220.31	4196.54	2272.83	1265.07	1621.27	1063.10	1586.47	11697.25	3949.08	2256.81	1094.29	3731.38	2052.81	1276.06	1808.47	1630.64	1950.67	1703.73	2123.15	2537.09	2001.06	1717.24	1786.99	1920.90	1273.66	1588.31	910.94	2124.26	1120.54
P1140_303.231448461285	2761.63	19723.20	21947.49	13248.78	9947.08	14992.00	5299.59	456.31	9947.33	7102.78	7172.70	10245.17	5178.50	6206.59	9990.33	11497.22	6825.58	352.36	2529.04	11717.37	270.42	5236.04	18720.14	4578.73	10087.92	7332.07	10341.53	12195.58	5320.74	2597.13	326.49	4988.33
P1141_315.344529400139	2075.32	2083.17	2767.28	964.38	1433.56	2507.79	2035.90	3654.58	1128.74	1185.19	1843.60	1536.80	2846.21	2130.24	1078.79	1585.64	2087.47	4821.21	1726.61	3524.72	4128.91	2158.26	2012.64	2647.82	3319.90	854.70	1365.92	1942.81	2582.52	1724.35	3185.51	2184.51
P1142_320.315703077549	4075.22	2499.99	4353.10	4139.18	6392.14	3939.14	3467.86	5063.36	3014.39	3095.33	3412.31	3757.59	3267.34	3561.94	4070.13	4011.63	3522.98	6955.40	6069.38	3812.70	4975.11	4152.46	5106.34	6273.22	4403.08	4585.18	3822.41	3715.05	2626.29	3397.34	6144.10	3717.71
P1143_337.201981187213	8592.49	7520.52	7517.21	9059.56	7348.75	8933.23	8149.14	7495.86	5533.67	7180.07	5082.94	6586.11	6883.77	7521.78	6358.09	6507.69	7385.54	9136.16	7451.82	11488.72	6488.52	7888.32	7371.27	11934.54	11155.57	5426.57	9726.38	5596.63	9568.07	7346.63	7831.16	9029.30
P1144_340.292693260544	3489.10	2829.33	2780.76	4721.51	2850.76	3698.44	4074.61	3020.24	3476.12	3247.63	3000.33	4626.70	9690.03	6835.00	3624.91	2721.71	3681.52	13776.75	4502.73	6805.17	3361.25	4010.95	2895.42	3176.83	7300.01	4111.42	12143.47	3479.64	4367.01	4581.54	4963.77	2841.41
P1145_345.228618778207	3420.48	4268.67	12370.96	8789.34	8672.82	7489.95	1477.63	246880.81	4456.71	3800.41	4753.76	5124.85	6818.72	4870.28	4933.86	4280.25	5214.79	15650.36	6430.09	5806.79	12085.26	4077.00	4877.44	10147.74	11987.46	3974.86	10083.63	14671.00	7879.12	5092.26	158325.55	4562.35
P1146_350.259870155227	4682.97	5178.16	4677.97	3975.42	5475.18	4231.92	4563.47	4150.02	4544.78	3648.01	3319.13	4220.18	4519.96	3873.07	4471.37	4064.79	4636.71	4780.92	5224.30	4574.53	4618.29	5113.58	4740.51	4250.94	4554.88	4177.76	3877.32	5198.82	4660.97	4280.67	4336.68	4235.64
P1147_356.070951812816	3631.08	7723.50	36484.45	39061.76	36635.27	43581.59	43930.58	5934.47	30334.16	30565.60	32587.89	31259.59	32061.40	32262.48	34467.61	36582.39	7947.75	7300.83	42030.93	12656.78	9439.23	41769.03	5088.86	31216.65	6846.91	16568.43	23221.50	6682.96	33421.43	31212.52	6612.89	38177.59
P1148_359.285417613341	7988.78	1390.05	6786.26	3769.38	2486.17	1763.62	6123.36	3384.45	3722.78	2775.16	2015.49	2392.76	6724.15	7959.85	1804.17	3564.25	6156.80	10509.56	8011.97	3595.50	6909.16	3883.66	3789.44	23022.31	6869.21	2130.39	8575.24	3738.81	3421.24	2242.50	3813.71	1278.53
P1149_360.319414757831	15810.35	12979.72	12587.41	12210.45	11835.83	11914.15	12563.76	14285.46	14846.91	12770.67	15227.70	16581.06	12505.00	12576.32	13443.66	12204.59	15867.07	14755.02	15765.11	14225.30	13667.23	11999.28	14313.62	15620.95	20318.65	12436.14	14364.16	12825.14	13393.75	13134.21	12908.63	13634.93
P1150_389.268958527538	339385.33	260357.04	144496.12	101765.26	54423.42	84625.07	40010.80	17007.91	16244.12	51951.63	63874.29	54779.91	248195.03	32155.46	21337.27	13560.39	233617.95	318330.33	350392.92	231616.84	117530.45	40174.15	197774.92	500416.61	377215.64	10251.91	35787.89	251811.38	205264.74	50935.66	13635.04	164902.27
P1151_391.284607097638	26565.65	31575.33	35556.91	36201.01	43859.31	42444.64	42872.53	38305.04	44770.07	34997.77	42640.75	36397.70	33506.15	43083.42	41640.37	40133.67	34923.81	40974.38	36656.95	46386.29	33555.26	34637.88	35349.47	36811.95	32870.55	33615.46	30941.06	33260.62	33955.13	41774.40	34651.71	39303.39
P1152_395.36729134976	137222.53	305711.62	37774.90	718819.06	160949.76	209648.01	213277.27	153806.97	123623.22	197928.84	129890.19	338999.87	167021.35	305992.89	227448.31	644811.35	284689.25	125341.28	21733.44	247318.57	67131.27	16302.92	206781.44	125270.70	21278.49	528097.50	272472.67	116706.51	211530.72	315101.34	69440.67	25145.82
P1153_396.215932680247	3309.05	1660.06	1731.71	2059.37	1390.19	1714.84	2810.27	2310.38	1869.42	1564.26	2855.76	2320.75	1852.84	2409.68	1504.94	1771.03	2117.93	2057.22	1905.80	3478.12	1321.13	2354.48	1427.24	1591.90	6923.77	3112.40	8050.76	2110.14	2851.24	3322.62	6796.83	1905.82
P1154_396.370822259048	19005.89	41699.16	4105.22	68419.85	15922.95	26729.54	12115.39	7268.70	58705.07	30106.54	49272.73	200717.06	23233.95	42106.04	27889.27	43662.66	19568.74	3166.83	6729.46	88943.81	2369.77	3761.44	25499.47	23321.43	5465.57	63974.86	72826.22	22743.84	22159.04	40036.67	4442.26	4174.70
P1155_397.806249443079	1225.28	4609.31	1312.02	2097.25	3034.14	1400.33	898.91	1866.78	1563.53	1490.77	2083.84	2594.84	1837.03	1049.00	879.56	474.57	821.18	2803.56	4139.90	2390.19	3916.64	1654.93	2441.88	996.04	2413.02	1450.61	6693.78	3794.87	1915.48	1041.32	1939.49	2140.54
P1156_398.220256046787	6007.99	1617.57	2659.91	3568.95	3014.85	1633.08	4458.94	4423.40	3800.13	2057.59	3897.28	4409.76	5899.85	4985.98	2012.63	3670.48	4033.93	5574.05	2869.42	7012.04	2749.25	4274.49	1566.48	2453.01	14722.23	6918.31	17368.32	3851.97	4561.88	7073.91	13855.81	3103.35
P1157_409.800481376894	308.35	1588.14	434.87	668.40	592.22	372.84	421.52	494.85	215.69	69.85	621.82	81.43	215.05	169.61	340.96	73.65	164.25	1512.54	732.58	550.98	912.36	363.89	626.01	375.31	1082.88	112.75	1553.96	870.61	436.04	73.43	300.68	815.39
P1158_410.318873008995	1059.07	937.99	820.60	1164.66	715.23	896.82	875.92	935.25	758.29	880.20	1201.29	1099.34	2697.63	1384.45	951.90	1211.76	1165.18	1399.79	1146.27	1261.15	752.36	1066.61	547.98	1433.19	1828.74	994.35	1512.16	926.95	1376.36	1106.04	1208.07	1111.94
P1159_414.3811831842	11807.12	27860.59	4601.50	47184.96	10056.72	20904.91	15744.88	20025.09	1302.47	24463.09	10700.85	41422.37	12150.16	32107.07	10368.18	31760.65	16194.96	13144.07	3225.55	10839.04	7513.53	3749.40	18085.03	7558.13	3659.63	51833.10	12829.86	14602.58	16852.11	17356.23	9166.11	4101.84
P1160_420.897269807342	19980.70	14770.05	13367.35	9246.16	14037.23	12011.31	26517.05	317.44	13722.49	20557.54	13574.25	12785.95	7506.67	19894.54	11618.85	11359.77	10444.03	308.83	6016.54	21680.44	344.66	16018.58	12775.73	4606.29	12134.89	13205.34	5448.96	10598.77	11573.74	17729.81	228.23	16166.72
P1161_440.360711213111	9802.66	1572.08	1511.57	2087.46	1907.77	2771.75	6700.39	8233.15	7042.61	2225.30	3010.66	2896.62	5817.39	3033.70	2567.77	4204.44	10224.44	1302.88	1825.51	12194.03	1128.27	4321.20	1605.71	2694.44	20476.67	8426.78	21529.40	5492.66	14839.90	7495.90	10175.98	9609.21
P1162_441.37272485554	3900.85	2108.78	2257.00	1741.78	1030.07	2003.52	2743.74	9331.54	6552.17	1564.62	1412.03	1151.39	3300.38	1547.95	2453.57	2587.04	4083.74	2208.65	3196.44	2694.75	1816.89	3160.41	1262.50	4213.47	3416.92	1775.99	2325.30	3470.84	5392.29	2861.87	3534.95	3544.65
P1163_456.35537109239	8506.71	1917.56	2310.87	5475.48	3350.13	4683.41	9219.66	7544.98	7075.64	4040.13	4582.42	3674.13	8453.77	4497.59	3442.21	4990.91	9112.20	2247.28	4464.68	25449.09	2320.03	5477.15	2646.45	6459.24	25049.72	8455.49	18446.20	6001.08	9515.94	6120.46	6671.21	7854.92
P1164_465.325638289482	1730.39	1609.94	1629.31	1520.23	1843.51	1779.41	1017.90	1814.11	1782.10	1600.60	1620.04	1507.60	1305.52	1523.75	1468.18	1590.67	1538.80	1937.18	1513.53	2213.09	1469.25	1872.97	1532.88	1338.13	2374.52	1925.08	3033.07	2133.92	1841.56	1528.01	1565.25	1763.11
P1165_474.349180330153	6542.51	6584.26	2862.06	7370.56	7237.97	5716.09	6050.47	6961.81	5151.16	5284.33	7250.08	5257.85	3705.30	3879.77	4098.71	5961.96	6322.07	6298.21	6181.14	7542.47	8860.36	6178.21	6559.02	6620.03	7240.74	4670.07	7356.73	9081.39	5872.87	5503.85	5996.26	4289.53
P1166_481.373387044244	22780.45	29840.45	14453.33	22291.84	24600.36	18687.89	12993.39	21539.62	11556.12	12001.52	19417.86	15679.11	19844.94	8376.31	10733.16	12145.63	12778.83	19184.64	18293.10	25008.85	41106.59	18206.53	17847.46	23600.96	25062.70	11113.46	39187.02	34905.63	24719.26	14396.63	18397.61	20021.62
P1167_485.82447505481	673.51	1813.38	498.17	1001.97	1263.37	465.55	345.51	852.88	436.87	342.25	629.65	547.18	1017.27	347.27	1018.21	622.22	419.75	1162.92	1104.00	784.58	1648.86	1029.53	523.68	1073.33	1374.20	273.85	1506.09	2695.04	1312.07	241.39	1134.22	551.63
P1168_490.388192012446	6005.03	1942.97	2800.81	3984.29	3245.97	5681.88	7901.80	5434.75	5916.98	2477.65	3689.50	1594.54	6023.91	3881.77	2745.00	3622.44	6476.98	3006.16	4995.09	9573.42	2534.82	5692.68	1584.35	5821.53	12897.86	4614.54	10450.69	5387.28	7103.95	5125.13	5575.40	5542.57
P1169_496.420140079439	20894.06	20511.95	12207.26	20775.81	19198.42	16368.88	12485.84	20014.09	8111.08	9637.83	16503.99	14147.55	13887.23	7465.01	8277.66	10690.08	14095.34	14631.89	17703.61	23031.40	36181.34	12065.99	15790.09	17246.03	16381.79	10833.61	23853.51	23527.00	19222.28	11324.14	20688.69	15780.49
P1170_500.362669187907	2931.11	9224.51	3446.31	3681.62	6282.22	5073.90	2354.96	5538.60	6068.96	3768.53	4426.03	6398.39	4669.13	2789.90	4482.52	2109.59	3148.47	9040.15	8840.16	5254.69	7142.76	4495.66	4118.29	3802.82	11399.89	2943.86	20468.65	8823.78	5065.97	2568.20	5163.28	7457.13
P1171_516.380473783928	4089.80	2905.23	2488.46	3427.03	2345.83	3885.56	2958.62	4578.75	3516.06	2333.34	3480.42	2958.51	3115.55	2356.99	2084.18	2358.30	3988.78	3341.09	2336.20	7041.40	3052.76	3281.30	2502.93	3288.61	7077.57	3208.16	5436.83	3522.82	4264.11	3174.84	2522.94	2962.65
P1172_520.283275292625	5125.15	5109.18	5733.79	5329.52	5590.62	4554.43	4742.85	3803.32	5259.32	4341.92	4204.92	4773.89	4529.11	6164.52	3904.17	5377.68	5366.76	6296.34	2146.20	5470.53	4647.36	5282.11	5513.75	6841.09	5600.22	4791.90	5154.33	5401.08	5434.96	4226.94	5337.75	5345.16
P1173_529.436379403823	2404.10	3083.65	2720.08	2794.16	2517.97	2354.04	2581.86	3255.78	2257.14	2399.82	2196.53	1921.82	3080.40	2709.37	1837.31	2097.94	1843.80	2743.22	2981.90	3348.30	3886.05	3568.74	2498.36	3003.35	2662.08	2608.27	3798.93	2819.89	2792.94	1707.50	2430.21	2468.26
P1174_532.389582478558	7448.87	9757.55	5682.60	7714.61	6618.79	8141.06	5747.18	6710.85	4546.47	5882.44	7219.49	4386.48	5656.35	5200.93	4254.74	5796.28	6106.96	6204.09	5861.08	7434.62	21646.85	5133.68	7217.11	8819.81	8867.06	5599.56	10378.89	10149.99	8054.24	5581.78	6533.41	7197.14
P1175_555.465145464881	22951.29	46541.34	18533.92	29223.37	32273.41	30708.65	15667.56	36731.83	11041.39	8056.39	24583.58	24263.55	23417.89	11126.50	16423.75	14536.27	13479.95	25245.50	28215.69	32992.10	59444.79	25794.14	29922.49	32482.36	26220.97	10186.94	23291.09	57516.22	37917.13	20563.90	28045.54	27226.58
P1176_562.51644092448	2888.00	5236.18	19216.22	1281.70	4765.12	3153.04	2916.23	1558.69	4966.40	3971.03	3376.87	1907.19	9155.07	6974.30	4459.87	993.83	4948.19	4438.71	1377.92	1475.80	918.68	855.28	1226.39	16131.01	1725.26	4349.30	4034.53	4559.97	2066.43	1266.94	2179.22	2880.40
P1177_571.549051037145	2773.50	6367.53	28172.60	2024.65	5483.99	7400.82	3235.92	1704.04	4810.25	3652.79	5267.69	2309.93	13199.15	11322.93	6026.51	1428.15	3797.21	2107.93	2979.96	2919.17	1289.70	2231.31	1998.10	30261.84	1160.04	5608.01	6972.13	2906.76	1771.26	2187.93	1557.57	5602.89
P1178_573.465208886347	9093.41	17516.33	8103.19	11414.95	7154.02	10250.05	7028.07	17998.41	6277.85	6353.94	10955.45	8798.45	7888.47	5402.14	5542.55	5713.90	7273.35	8259.63	9139.68	12621.72	18519.39	10198.50	9461.07	13504.44	12716.05	6276.73	10233.10	15307.62	8973.56	6512.82	10407.93	8993.17
P1179_589.460467815698	2841.91	4420.73	1901.65	3871.58	3079.38	2647.28	1442.22	4041.05	2457.47	2288.94	2808.75	2586.83	2699.01	1648.32	1944.77	904.09	1718.19	2935.35	3969.56	3392.52	7012.33	2543.33	2262.82	3482.57	3627.17	1727.03	7467.98	4611.56	3307.64	2799.71	2222.64	3264.93
P1180_604.347689179536	853.97	1634.39	2443.04	1212.55	1056.48	896.41	2525.56	1611.94	1021.48	1276.12	1160.40	1344.22	901.84	605.65	1151.07	877.33	949.61	1542.01	693.33	2268.15	970.54	823.33	1039.37	3972.98	789.32	620.31	1374.00	518.50	912.74	621.75	650.10	885.90
P1181_619.438278080897	11447.85	22564.95	9620.23	14633.33	14361.57	10134.52	6892.29	13956.52	7487.91	8202.02	12661.68	12120.02	13001.95	8595.22	5581.20	10567.89	7470.57	13913.76	17626.37	14199.36	30276.79	7911.84	11212.76	33732.62	17706.25	7429.76	24840.64	22551.35	14711.60	7805.89	12206.36	12775.69
P1182_628.49400907325	11796.65	17222.99	8228.33	8134.84	18881.37	8803.73	5043.27	12533.62	4798.15	5736.91	8633.54	7205.79	8497.06	3282.60	5519.65	4705.81	7342.66	10159.80	12120.32	9635.98	25839.37	10173.38	8381.43	9595.32	11536.74	3392.15	11269.83	25423.05	17294.98	1024.28	12292.50	8614.82
P1183_642.510893759568	39165.94	72374.06	37614.23	45540.65	68304.62	47394.45	10228.47	58632.67	15688.52	23286.81	31291.64	37814.89	37680.72	16387.03	25182.68	14009.26	25931.61	41761.52	47986.17	42514.15	94738.09	45773.34	43445.18	44854.81	38210.65	21113.51	36319.71	93861.05	62644.12	32590.72	46926.24	42878.58
P1184_644.494107453004	77039.19	110553.38	58430.67	65690.64	114524.91	64965.14	41315.52	121983.08	34693.46	46542.25	71190.36	62364.23	96530.95	25115.81	56938.95	36954.42	49924.75	81214.85	103431.80	67533.82	139275.28	77916.59	56282.71	90130.04	137468.78	36408.27	82684.51	166686.94	103778.26	67185.64	75193.62	62085.58
P1185_658.509580244494	124806.83	276458.03	86808.68	174498.91	181468.61	142194.93	72519.44	190513.02	85430.63	97419.25	166604.72	129601.09	147921.60	74166.58	69562.00	83276.80	82411.00	132863.17	194399.99	175653.57	320569.06	86479.14	145831.05	186102.80	221597.20	94545.46	341272.59	265947.45	159895.92	79359.91	140125.10	170128.79
P1186_659.513003641176	44395.32	103207.11	31496.47	67725.94	69642.30	52018.66	27527.91	73505.40	34912.06	38605.04	62002.23	51710.55	56580.81	27424.58	25742.63	32792.33	33204.90	51169.05	71383.82	68082.71	120027.02	32639.18	54424.68	70776.35	85777.31	37168.83	132658.61	101537.15	61813.02	31363.62	53293.77	65279.28
P1187_669.455949590963	719.43	839.38	729.67	984.84	543.97	883.65	997.72	1060.91	875.92	929.75	785.91	937.57	935.36	763.22	738.54	744.28	821.60	585.11	680.89	828.84	666.55	543.85	672.41	761.01	907.94	1079.59	954.89	685.48	867.59	774.43	748.26	724.65
P1188_686.536336390196	21098.05	46778.05	13130.17	28903.48	52274.14	29618.43	9891.87	37996.60	9749.88	14515.44	22469.13	25573.56	16320.64	4506.04	15294.40	14632.57	13525.78	18759.63	35273.22	29429.31	65631.56	31043.97	26180.53	29669.19	36744.99	11999.00	23902.92	66602.59	32190.93	14492.31	32253.36	24268.36
P1189_689.523759063496	11905.63	37663.34	16084.78	17773.72	31860.04	17538.26	12202.34	30483.43	8569.86	11680.45	18743.57	17161.76	20132.60	6377.31	21559.47	9076.15	13502.32	17094.78	30105.08	16164.39	38180.65	22174.87	15367.96	22964.31	29297.31	9296.57	22451.77	44339.37	28187.31	25556.05	20972.22	17443.12
P1190_706.467339955934	41615.09	2600.47	5001.96	29955.56	25340.72	33452.92	55148.40	27323.74	34560.74	15360.02	13212.40	16815.47	35036.94	29021.27	25689.70	31775.99	53583.61	5666.98	14384.83	72479.70	5520.70	43795.96	2798.23	7070.98	59233.46	33845.19	48891.79	35631.98	45821.12	40009.72	42927.86	48879.17
P1191_751.516707344661	9811.78	25287.72	9693.38	11763.83	25635.08	11773.25	8070.87	19950.98	2659.35	7366.29	12342.12	11839.56	11899.45	5240.28	10142.94	7714.34	7849.44	11921.89	16230.09	10056.50	26571.50	14462.37	10640.00	15256.80	21037.82	3289.55	15948.70	37484.30	19865.69	11049.79	12932.15	11582.32
P1192_751.517326536059	5514.06	16877.41	6868.49	10341.83	9617.54	7168.44	4161.07	8029.03	4888.86	5532.60	10005.30	6900.78	8662.27	4645.57	3800.36	5820.16	4238.01	12220.21	12995.83	10514.52	13183.63	3634.61	9385.46	8849.10	21624.14	4875.18	27772.19	12196.66	8822.52	4848.49	7582.50	8466.51
P1193_753.521980872759	2414.26	2894.59	2514.64	1842.18	1608.27	2258.75	2266.11	2675.12	2005.45	1703.84	2451.23	2045.09	2203.79	1346.16	2100.72	2031.28	2385.19	3121.97	2719.45	2837.33	3112.75	2480.60	2464.21	1561.23	2649.74	1560.23	3640.73	2639.70	1758.79	2027.84	2735.09	1886.58
P1194_756.612556354831	1567.56	61.05	491.87	433.65	619.09	385.21	808.06	491.30	620.00	197.05	0.00	1106.88	771.80	767.58	554.51	365.27	779.44	716.97	491.93	959.17	333.69	1172.57	536.87	15396.51	188.19	453.45	751.24	670.42	1469.14	927.75	575.14	3907.97
P1195_786.599622392179	5127.16	5902.09	6909.47	4385.91	3413.85	4413.49	3450.86	18069.58	18707.58	16699.46	15991.82	11410.26	9371.86	9688.79	8804.02	6313.52	4373.21	3856.98	4171.42	2803.53	2279.76	2617.28	1782.93	14573.62	13675.86	13677.53	10665.76	7452.60	6512.88	7486.02	5035.83	4618.36
P1196_795.544108771619	4221.68	10801.02	3312.49	6250.40	4885.24	4945.56	3091.45	6619.11	4309.26	2774.02	6034.19	4426.71	7244.72	3130.90	3451.22	2942.77	3323.92	11844.84	8837.75	7863.35	8846.34	3127.21	5995.62	4927.05	20049.84	3000.26	19307.88	8160.62	4101.59	2907.21	5850.18	7601.88
P1197_804.603850141086	2951.28	7676.38	4116.21	5074.32	4772.09	2747.08	3151.13	5340.41	2962.54	3626.48	3665.45	2942.63	2971.63	3424.61	2078.29	2021.21	2728.02	3666.31	6650.43	3931.67	5103.60	3300.97	4093.68	5345.07	8733.80	3995.39	9089.53	4991.55	4940.01	1740.71	3368.34	3225.28
P1198_817.588318603431	1232.06	5305.87	1207.51	2256.00	2069.08	1385.07	1299.85	2089.73	1192.74	2519.53	2165.47	2259.57	1632.39	1275.55	798.62	887.76	1011.10	2128.08	3529.60	2769.77	3576.55	955.18	1939.20	3042.11	4457.69	1905.44	6428.83	3907.54	2022.84	815.92	2041.86	2442.27
P1199_840.573198757707	1378.90	2805.78	739.60	1629.37	2233.51	1837.58	1075.62	2199.44	1857.96	1147.11	1488.83	812.86	1161.11	461.98	1023.40	1123.34	794.44	3246.74	2459.14	2245.74	2429.81	725.07	1482.73	2703.16	4672.02	992.35	5080.42	2806.06	1487.60	709.53	1577.51	2011.00
P1200_943.598702908089	838.24	1547.13	400.32	625.21	592.31	1411.58	603.51	1395.44	1029.93	752.59	647.37	393.74	516.46	477.33	1071.14	759.87	618.92	586.49	1511.12	1040.65	1284.96	1038.11	747.14	1683.43	1070.50	447.76	2672.76	1487.17	960.33	560.06	944.15	1502.36
P1201_982.688165604105	457.66	3210.00	1011.05	807.55	2303.00	697.44	364.80	1226.05	1834.13	583.66	1128.79	2208.57	1353.91	564.11	740.89	545.67	182.04	2947.94	2708.72	1440.16	1581.90	1049.37	1435.94	459.74	3756.04	816.86	8446.03	2542.02	1819.66	660.66	1269.85	1526.76
P1202_512.503863008589	1909.68	2074.33	21833.24	2893.88	4837.64	6158.96	5989.01	0.00	2659.29	3209.86	3438.89	1807.48	6832.80	5948.15	1718.10	3201.14	3765.98	14.69	2526.36	815.29	0.00	1064.04	1144.57	7523.34	4443.18	3523.20	1786.81	3131.54	2547.81	2068.64	17.48	4986.06
P1203_101.07985149862	24192.90	22715.86	24350.92	20090.11	26622.99	29029.95	23894.99	24076.06	24997.07	60515.16	22953.25	19850.94	24407.99	23574.15	22930.49	23512.17	27134.95	29108.19	26165.22	33893.18	28852.94	21819.22	31902.43	21527.52	35925.80	41768.01	22909.93	28032.56	23540.24	22815.92	30160.08	24311.48
P1204_119.979588105523	4242.02	2820.54	3137.31	2338.17	2660.45	2670.63	2729.83	2333.24	3096.21	3292.30	3406.97	2697.92	4172.87	3243.41	3178.43	3545.02	2802.36	2762.14	2391.47	1594.51	1658.03	1837.78	2722.47	2991.03	3225.12	2724.89	2556.92	3303.31	2938.93	3363.58	2494.19	3147.95
P1205_184.98552275229	4724.05	4966.29	6234.85	6330.69	2065.33	7126.50	1679.78	2231.96	5889.80	5444.06	6365.34	4426.52	6670.45	7267.65	4921.60	5249.09	6080.57	2152.66	3898.80	1245.93	2146.63	4823.63	6576.75	4708.69	3981.54	4846.63	5892.44	5123.05	3406.84	4283.46	2135.82	6415.71
P1206_185.984622652633	13008.40	13169.67	17065.76	18933.88	13147.97	17121.64	18562.82	1958.19	16334.60	11520.97	10974.73	11156.58	11325.02	19557.44	13119.18	12629.04	13398.53	2700.07	12410.60	11443.56	1917.99	12269.80	12156.58	12113.22	12621.87	14182.88	13055.93	12442.55	13054.38	11782.03	2630.27	15690.07
P1207_211.205594510594	3429.58	2639.17	2622.71	2746.99	2211.20	2660.25	2734.09	2544.23	2236.34	2637.88	2492.88	2812.70	2975.41	2606.10	2390.63	2745.02	2433.18	3770.85	2239.81	3329.87	2275.78	2783.46	2711.27	2348.14	5243.31	2678.55	2941.93	2801.20	3344.23	2699.13	3559.31	2926.75
P1208_212.208494251924	382.75	465.05	606.64	331.47	445.23	363.84	492.64	299.39	474.52	380.45	400.18	513.89	518.98	507.50	637.84	374.47	405.42	410.09	543.46	483.30	797.11	529.18	767.57	508.77	516.70	425.40	573.94	561.92	385.38	377.46	533.48	371.54
P1209_213.184721166343	2403.13	1573.20	1613.11	2997.60	1709.75	2117.80	2288.47	2313.22	2915.49	1779.94	3176.88	1932.03	3196.96	3265.49	1588.58	2159.48	2507.92	3423.55	1930.85	3786.23	1650.60	3051.35	1747.31	1895.68	6736.29	3494.77	8799.88	1930.09	2991.74	2611.69	5807.15	2038.02
P1210_226.158990251472	13306.45	15723.02	10776.66	6025.54	8449.94	14568.47	13797.47	11430.48	13293.33	12964.07	21967.57	10223.96	14366.24	7368.29	10075.59	11457.57	9836.40	38867.74	29363.93	21636.40	14135.47	18178.62	12733.27	15606.38	15427.64	11055.16	12638.84	13065.58	11096.01	13052.54	11834.72	13959.41
P1211_237.866393592793	7107.74	8463.50	8899.78	8366.95	4668.08	10430.96	7921.43	355.97	7153.33	3520.57	8573.08	8300.93	4323.16	7945.11	7351.36	4568.82	8131.53	202.94	3901.88	5114.15	304.80	6213.36	6279.29	3326.86	8803.40	7887.20	5483.30	2906.34	7242.49	9271.31	303.46	7199.71
P1212_239.237124932401	1992.86	2392.11	1592.06	6473.42	1502.23	1731.20	1811.92	1702.73	1638.66	3000.85	1667.22	1467.94	1314.78	1075.90	2610.66	1608.67	553.62	3954.45	1528.19	1650.34	927.24	1568.24	1302.52	2887.42	1269.38	1230.81	1382.18	1656.26	1478.42	3634.04	1573.77	1666.38
P1213_283.882706253785	854.69	2115.15	2173.79	2147.89	2226.93	1825.00	2498.08	540.56	1051.43	1179.62	2218.34	1348.74	2038.17	2059.30	1385.97	711.78	2066.94	631.76	2010.53	874.35	239.14	1600.12	1679.91	1923.61	2223.28	981.57	1105.55	998.40	1164.45	1910.33	748.05	1042.22
P1214_284.266937574036	20747.20	2968.71	4119.60	9160.66	3533.90	12325.49	14472.02	11090.44	16442.30	4749.09	19853.40	14250.82	21235.21	22286.73	2436.34	12343.79	18379.03	20974.46	9720.12	30082.79	2864.38	16028.81	2379.16	5658.96	63837.93	30642.42	88553.71	7232.79	21272.94	28925.92	57565.78	9188.90
P1215_285.257872851938	9252.93	5167.14	5435.69	9017.31	4875.25	16665.79	4145.67	10461.66	9092.48	7908.64	8305.73	7272.56	6577.17	1403.05	6445.56	5767.29	4999.08	6029.17	1588.47	4662.82	4743.85	5117.11	4798.60	59471.74	6885.75	6855.76	6893.47	6593.08	5657.20	5740.74	5265.26	5411.63
P1216_301.265857655775	3820.84	2053.97	1569.76	2794.88	1434.76	1754.12	2317.89	2202.49	2032.18	1482.09	2636.31	2261.62	1720.81	1712.98	1316.64	2124.52	2427.40	2072.19	1433.09	3916.40	1710.24	1848.83	1852.79	1875.39	10393.89	2412.14	3344.22	1771.94	3969.79	2090.96	4196.61	3063.33
P1217_306.156016612645	1273.24	1401.61	1500.66	1274.37	1352.07	1654.57	1553.88	2010.69	921.17	1033.66	2924.16	1194.91	1614.66	949.69	1148.90	1341.68	1643.85	1967.98	1561.73	1856.53	2213.30	1298.22	1392.65	1079.41	1581.41	1246.73	2227.86	1113.80	1572.75	1383.63	2610.10	1622.18
P1218_307.191707278384	4421.71	4057.29	4466.46	5016.64	4412.68	4646.70	4036.40	3850.89	2866.36	3373.45	3724.93	3562.67	4211.33	4022.91	3546.75	3759.65	3943.70	4496.90	4563.06	5969.15	4543.78	3948.50	4759.47	6566.21	4828.34	3392.73	3886.84	3795.23	3881.91	4078.20	4058.68	4296.09
P1219_308.191480110483	1347.26	1745.80	1927.66	3269.92	1823.54	1937.60	1585.43	3151.95	1817.42	1132.20	1242.84	1828.63	2373.02	1443.17	1837.58	1839.65	1868.89	2360.25	1666.33	2051.15	3111.42	2354.51	1995.34	2455.14	3373.75	1499.94	1699.24	10484.78	1399.27	2302.02	2682.01	1529.50
P1220_309.204273522729	20364.85	20223.56	19919.09	18941.78	21818.11	22998.29	20596.21	6710.89	25272.16	24545.84	3380.55	14089.59	8603.34	21385.70	23560.86	22685.52	17124.03	5859.35	12863.46	15065.63	6306.69	22941.76	26257.24	8568.48	18649.94	18416.13	19028.76	24168.45	15021.34	16658.51	6470.04	20076.01
P1221_323.297596081295	1572.94	2846.00	3775.58	1040.63	2971.83	6817.64	8689.65	7811.33	9427.22	3616.79	12508.52	9301.20	13442.11	14690.64	1998.31	5468.93	875.60	15019.62	7749.70	16400.95	2836.27	9027.30	2954.97	1108.53	36563.59	18358.80	46467.29	5905.90	13167.36	17574.58	39644.20	7074.09
P1222_336.247805173037	1164.21	3000.30	2841.26	2463.96	2369.76	1219.18	2300.22	2939.68	2304.54	2326.51	2463.11	2148.18	3062.21	2535.39	2365.89	2371.92	2917.16	3330.36	2743.69	3054.89	3094.85	2589.46	1029.98	1904.41	3167.45	2373.12	588.95	3053.98	3300.94	1171.15	3441.25	2730.32
P1223_337.235189697423	3191.01	13541.28	42353.32	20891.85	14968.02	20099.27	2738.05	32364.82	2885.66	3309.73	4539.11	8190.58	22026.22	14783.42	4208.24	11713.22	3938.30	6324.30	2925.70	6597.88	10923.55	5955.79	2400.44	3310.23	88415.34	2648.84	9011.85	14669.25	7394.58	6015.98	7489.79	963.77
P1224_352.245274752575	2981.21	2800.94	2407.80	2461.86	2772.00	3228.91	3458.51	2556.39	2598.17	2262.04	3355.50	2674.20	2957.23	2474.39	2141.26	2694.68	2303.69	2472.24	2921.22	2047.57	1657.93	979.09	1850.34	2369.81	3926.50	2416.71	2754.64	2664.68	2865.13	2375.51	3513.47	2393.36
P1225_357.300232498122	12990.34	8616.29	12649.64	14760.07	9481.18	8823.31	19223.99	8821.18	11641.61	12058.62	12242.51	24158.05	96650.05	44387.49	10478.82	8509.48	10472.21	119279.81	18511.89	39695.09	8085.56	17675.00	7663.97	20539.42	57740.26	22535.39	132082.60	9567.87	15179.52	31557.66	23394.12	13540.16
P1226_363.215341261599	3219.35	10238.39	12312.59	14125.42	12633.49	26655.81	6667.40	137.16	4839.10	7698.27	10630.86	7557.31	12027.92	15400.31	15933.94	8451.09	5436.77	92.10	7850.48	14222.44	106.75	7054.24	10972.05	5030.93	8456.32	3380.68	1715.38	7251.55	17040.43	7384.80	188.54	14237.84
P1227_370.077902617259	4648.57	19301.25	21731.49	17393.13	8543.13	10110.89	7126.09	144.14	6698.29	4980.79	4922.50	7725.97	9449.72	8999.59	3545.14	8582.50	4035.71	121.62	41111.64	5397.25	143.60	6498.67	20664.24	13768.79	5411.24	6822.70	6883.81	3173.16	4230.78	4782.53	112.97	6724.28
P1228_371.367920647783	2771.84	2757.05	7282.54	9340.89	4756.91	3772.39	4869.15	11749.69	4584.53	5667.23	3208.83	8835.25	3416.08	8782.76	2844.50	9519.89	3284.63	2836.38	4608.88	3207.12	6680.61	4291.23	2071.72	6118.86	7026.87	9521.88	2457.67	3515.73	2914.70	3481.30	2314.42	3609.86
P1229_374.277384346012	48506.78	14021.12	21549.19	44236.07	15023.78	29475.32	32872.77	24283.16	19601.66	24383.83	11112.97	24945.27	51661.53	31714.09	14205.98	16981.70	26312.19	35997.39	16714.71	24122.43	6442.56	15372.00	18309.64	30768.74	41354.33	6800.71	16566.67	29123.61	14819.35	6417.29	9784.40	13291.11
P1230_374.902351764777	10067.37	3583.04	3915.51	5359.68	4059.33	4979.66	4739.41	418.55	4584.25	9237.69	4285.17	3209.11	2798.90	2840.15	3636.48	5218.26	2664.47	150.33	1949.26	7710.23	90.16	4200.59	2950.49	2882.80	3762.80	3278.58	2931.89	4256.87	5839.16	3674.03	376.16	5834.64
P1231_375.281265981413	1706.92	3657.30	2490.51	2387.88	1398.17	2396.69	2278.78	2605.47	1395.10	1811.83	1997.03	1794.40	2038.64	1636.25	1579.19	1861.89	1530.54	5002.06	5559.15	2655.17	2012.78	2054.20	2202.24	17202.19	3845.81	961.30	3355.87	1897.60	3110.95	1673.85	1761.57	2522.81
P1232_380.277291357739	14690.57	2669.84	7327.78	10079.74	9240.44	2528.97	1014.56	1978.57	6497.42	1564.17	1763.41	8906.32	1792.03	1351.38	5710.02	1127.73	8492.83	2123.96	2734.74	11485.93	13648.97	7152.85	1418.20	9776.32	10275.90	6394.90	4956.26	2052.50	12262.43	7794.09	2618.25	2775.02
P1233_387.326044478597	4207.60	6029.94	1354.35	3307.12	4498.45	8035.19	4000.94	1659.48	3524.93	3888.00	2456.48	1381.96	3554.79	2465.52	2925.65	1116.56	3485.65	5154.26	4738.18	5390.47	6269.82	1112.09	4116.81	5421.32	9231.75	3207.88	1957.13	6318.11	2480.62	3425.79	4046.08	4055.28
P1234_393.279076714686	4805.94	10226.69	12849.10	5813.36	4814.29	5593.46	6561.92	8447.56	7664.25	7598.45	5359.64	4636.51	7276.72	6185.41	4978.61	5754.82	4928.14	7041.68	20719.25	5367.80	6281.02	4397.93	5299.87	42230.65	5535.35	4829.68	5312.51	4809.07	4329.85	4582.81	5014.00	5203.46
P1235_401.207796276737	32689.25	29112.97	33269.66	32107.98	32194.96	35269.01	35887.68	5481.39	27397.66	30514.93	29684.22	33265.35	31648.06	34176.10	32832.51	33627.27	33935.41	8120.28	30593.24	30977.27	6167.54	35143.13	35665.49	27030.84	25512.51	31949.94	24984.98	26779.09	29777.49	32318.27	6684.44	32688.45
P1236_401.290073907396	16745.23	4687.37	3475.84	7739.83	3360.71	3984.73	14233.65	5079.91	4566.15	8164.22	7209.17	5437.36	48960.93	8314.59	3442.91	5959.20	20744.25	3121.12	5162.88	71010.18	4786.88	22387.72	4982.21	9234.49	6681.38	18500.32	88751.46	15620.48	27207.96	8137.48	4031.51	6999.29
P1237_401.341522131293	1159.77	1142.88	1196.41	1090.63	770.76	1150.72	1072.93	1417.44	982.44	1205.92	1079.94	1040.21	1106.47	1310.00	1229.77	1177.40	1211.27	632.42	885.76	978.37	1006.17	1023.93	917.71	1414.45	1120.09	1001.15	1097.05	1126.00	1251.52	1108.46	969.66	1099.70
P1238_403.357156358536	739.91	996.87	872.49	1235.58	776.48	1625.79	949.64	1510.99	1325.34	806.80	647.15	626.70	749.68	486.41	700.31	798.67	922.25	1010.29	1062.15	1082.31	1240.39	964.05	940.44	2321.42	1412.15	875.14	2208.52	705.62	957.25	966.48	746.39	713.79
P1239_413.266216370073	43029.71	13101.67	19326.30	32413.88	13480.86	21980.83	26202.04	14995.08	18804.43	23238.35	13368.26	17835.47	37921.23	27959.33	14360.72	16001.65	19934.52	26769.89	16795.01	17212.22	15948.26	13139.10	17010.24	19412.20	28460.08	9354.89	16254.57	23722.25	13299.64	9261.96	8371.69	12722.78
P1240_416.306934154314	10526.43	10539.86	5878.27	5254.37	9266.94	5637.93	6038.39	8550.95	4473.78	4603.35	7510.55	5607.46	6985.85	4082.33	4309.17	4707.92	5987.87	4986.82	6070.48	7921.30	11547.34	5061.75	6761.70	6809.96	7036.11	6041.46	9750.16	9532.23	8579.23	6935.25	6554.88	7688.03
P1241_428.408091579639	11800.68	2783.69	2472.92	10805.13	7043.58	11034.42	13278.44	2347.46	2145.75	4040.01	15951.77	9913.25	5159.74	4581.63	5744.28	6563.21	11915.09	1967.51	7585.22	74728.93	2134.24	10008.80	2814.79	18939.59	76716.67	31013.56	45538.26	7484.34	10635.00	9928.39	8012.39	9331.09
P1242_431.38719803681	3956.66	3943.43	3639.31	3977.67	4346.07	3225.66	6164.18	42836.85	9213.98	19003.33	17157.49	13906.35	5628.93	16664.75	3457.31	7987.92	2902.33	1899.73	7795.47	8794.12	2095.85	4462.41	4861.78	12137.64	103029.71	2076.70	3712.87	6657.00	3724.93	2993.75	2353.94	8658.87
P1243_434.32367371509	5480.74	22683.46	8941.77	8783.92	11294.84	7428.80	11607.51	11004.91	9424.69	7245.39	8255.95	11690.99	15868.29	8768.01	8730.17	5503.05	4016.72	18362.56	20936.28	10194.88	15422.73	8885.48	12052.90	8375.34	21285.45	6672.38	40481.11	15014.20	11931.06	7458.89	9687.43	17321.83
P1244_436.871223916755	18225.08	11661.54	11544.96	8631.02	10652.96	6460.54	12965.27	163.93	7346.79	11258.08	10602.79	15549.19	5137.35	10775.81	8544.30	10384.54	10766.02	542.77	5561.81	11438.06	517.93	10454.47	7558.21	7713.31	4395.38	8393.78	4493.47	7477.89	18395.45	13807.78	330.30	8590.09
P1245_439.35706041537	29499.09	2231.67	2207.14	4498.31	3867.84	6580.76	18766.90	22737.94	18819.65	4880.73	6796.04	7354.53	17627.30	7690.99	5561.72	10646.59	28422.53	2063.88	3710.76	35575.46	2360.00	11000.16	2297.83	5225.98	62105.18	25121.01	69741.20	14547.57	46213.60	20703.93	28646.97	27029.70
P1246_445.079959919177	1350.83	18682.58	1450.10	1388.80	20037.22	1233.86	1229.41	14631.20	16324.15	756.31	15763.51	17027.93	19424.63	1235.40	937.97	18568.86	1155.38	18982.30	19306.26	19952.53	19643.07	1393.53	18991.37	17147.03	14103.81	17861.89	913.21	18668.50	19567.44	20942.99	16825.10	1095.79
P1247_450.814738472703	483.38	1382.61	965.62	869.47	1139.07	408.95	354.27	1086.48	234.41	292.84	358.44	764.44	684.76	215.58	847.50	647.33	682.14	765.17	442.63	453.39	1669.79	994.10	780.68	1000.35	1572.22	140.88	880.63	2037.44	1346.74	365.21	1062.70	960.93
P1248_466.410315146034	1380.80	1781.78	1649.52	1971.49	1281.66	1564.83	1185.42	2263.25	1833.34	1085.77	1540.47	1159.74	1323.89	1186.80	1553.37	1338.59	1331.16	883.55	1672.93	1579.77	2026.10	2205.39	1116.22	1982.24	2087.34	1793.94	1791.34	2383.33	1609.36	1499.45	1643.56	1541.34
P1249_475.418427743645	421.89	494.88	338.73	416.88	521.53	547.33	333.16	384.57	553.25	508.88	502.01	699.82	718.63	434.17	455.35	315.63	455.48	9125.71	1018.48	541.11	478.84	426.37	493.39	613.98	727.00	531.65	640.55	425.32	422.52	949.16	506.27	378.79
P1250_490.425857190849	928.16	1295.28	4476.42	6063.53	2236.69	863.49	2666.12	9966.25	1633.32	1998.03	1468.34	6133.73	1940.77	4849.36	1308.63	5573.63	1084.53	956.28	4963.70	4527.97	804.55	1466.00	953.16	2587.06	4724.57	2404.01	2412.56	1317.20	809.91	810.24	652.58	2972.50
P1251_493.367164615326	1927.67	5279.60	3030.35	3052.44	2438.70	2117.47	2685.98	3039.61	3503.59	2116.43	2732.78	4235.49	2579.08	2510.74	2615.71	2370.14	2260.47	5098.36	3029.80	2779.98	4026.90	2718.92	3848.79	3197.64	5169.11	1901.52	8641.54	3851.96	3256.20	2365.38	3640.43	2676.88
P1252_498.36639244031	5744.73	2896.23	3028.82	5187.31	4619.38	4259.01	6559.90	4648.88	6272.84	1665.95	1869.75	1959.53	4897.23	4418.77	2863.49	3633.97	7696.47	3951.60	2644.56	9721.52	2953.00	4753.43	3129.63	4184.62	10433.02	5715.10	9848.00	4182.79	5944.19	3895.22	5811.22	5300.87
P1253_498.856008154294	207.08	2301.85	393.64	566.59	1011.18	508.23	136.24	728.78	814.58	692.67	477.77	1084.20	306.08	240.25	913.92	126.51	375.34	1664.49	2160.12	979.30	1369.94	393.41	486.47	283.53	2224.19	211.79	3979.62	1158.15	1029.77	382.00	692.10	1172.69
P1254_502.359337921695	699.15	768.00	575.69	944.34	854.06	958.12	736.50	1155.42	1192.46	717.83	1010.97	782.73	863.26	549.84	529.64	711.17	754.24	806.91	847.31	503.67	617.26	746.83	649.22	994.61	895.11	682.86	649.90	586.11	676.30	712.99	691.34	627.86
P1255_504.253105682038	6364.47	1640.08	5824.90	4287.64	2116.53	6670.17	4186.76	5806.00	2801.40	3259.60	5171.74	2750.27	4980.58	3674.15	1714.25	5629.43	7871.84	9518.47	7004.43	7222.40	10237.01	2062.17	2730.38	8462.40	5292.58	4216.45	6798.74	1473.47	5157.22	4635.94	8425.29	1376.75
P1256_522.354862063531	5688.58	5204.44	16205.47	5329.12	4139.29	8812.94	9139.58	12899.50	6025.22	7159.47	20864.59	5846.08	10349.54	2609.32	4237.65	7617.58	2792.79	22399.05	2644.38	23630.00	43246.41	8614.77	2576.65	7828.85	13301.30	8216.73	17403.80	7175.45	10278.58	17449.09	21807.23	7701.69
P1257_522.488355360064	663.35	1376.25	716.53	622.26	555.21	700.29	692.82	913.89	1254.92	571.37	642.91	763.23	1182.66	550.36	553.14	383.44	572.26	720.53	845.90	756.27	590.35	418.47	642.15	1828.07	505.15	585.24	686.95	480.59	524.97	268.74	477.65	486.30
P1258_539.415028744548	16012.46	22914.84	9985.70	15332.80	19068.37	12627.71	8599.14	14071.70	7000.73	6472.09	13840.09	13564.24	14299.68	6197.38	7363.01	9440.16	8581.23	11277.19	16214.66	15469.45	29034.65	12429.00	11305.54	16156.45	16561.45	8773.42	27849.02	23175.58	16272.88	8729.80	12598.51	14481.83
P1259_540.535015470498	7841.84	20716.00	56374.44	3792.40	15540.41	12128.61	8746.82	5153.49	17617.65	13663.13	11071.28	5602.73	28415.28	19553.03	13724.76	3475.38	15419.42	14057.70	4509.66	6075.63	2716.29	3123.02	3969.22	55893.38	3880.27	12110.16	13637.39	14048.76	8744.87	3659.12	5431.54	8946.26
P1260_556.441786465685	157193.63	219097.88	82849.25	193387.30	200694.47	134067.31	81680.10	178746.65	91292.31	95291.15	154628.41	127646.71	142838.44	62490.97	70479.40	87666.83	91809.69	118178.05	158878.62	173370.86	317691.16	128506.86	134644.64	161605.08	179504.13	94553.41	291861.15	236783.44	173027.40	94755.62	143202.40	147544.32
P1261_558.447337988929	9968.30	17319.40	12100.34	11888.07	21262.01	10377.00	7272.16	18881.71	7306.81	8089.32	11718.93	4449.46	14130.37	5147.30	10987.60	5997.50	9057.83	9974.64	11885.64	13909.32	26996.19	8169.03	8362.54	15577.91	14660.12	6529.22	15486.94	22627.68	17600.69	12678.69	12525.54	13511.50
P1262_584.421915116692	1579.79	8215.39	10218.93	2667.32	1211.31	3360.62	5389.94	7918.91	7823.08	7920.07	4336.25	3466.16	9965.10	3575.07	1385.50	1346.23	1241.40	5438.67	68390.71	1747.68	4093.32	1353.65	3996.27	120417.62	2076.13	2096.51	2173.38	1078.39	1613.06	1445.83	1186.14	1234.77
P1263_585.476216453006	4391.53	4075.36	3143.89	4840.77	3784.24	4175.28	2736.61	3598.39	3026.46	3054.25	4031.33	4412.80	3133.88	2281.29	3014.06	3583.86	3091.66	3028.54	3367.56	5119.41	4493.70	3202.29	5032.78	3178.69	4678.28	2919.88	6602.92	6358.46	4226.93	3650.69	3801.98	4263.35
P1264_586.93665833706	1376.13	1495.13	1836.74	730.91	3501.73	1029.18	1007.53	2365.45	1090.16	689.65	1655.15	1555.98	1614.07	474.24	1930.76	675.28	528.89	1672.25	2806.50	892.53	2060.75	2254.61	907.25	917.77	2718.43	1110.33	3073.61	6048.25	4422.71	1937.82	1517.15	1628.15
P1265_594.278710178834	3378.85	11550.19	26482.91	5369.48	2780.08	5580.22	17743.87	21449.83	32144.80	8680.92	4188.69	9605.35	21482.23	13854.37	2394.48	5098.24	3303.85	8994.59	59729.25	6409.74	7881.90	3984.96	4611.99	147477.00	4550.15	1357.22	4958.80	3384.81	3910.35	2584.04	3624.71	4346.41
P1266_601.471308753071	44214.44	71946.14	31110.91	47152.68	56786.66	36876.73	21945.79	63450.91	27560.71	35822.67	38152.07	32647.27	36843.29	13489.62	34474.63	20141.30	28072.56	38645.33	38319.57	38239.15	69591.70	37604.77	32368.98	60124.62	67467.59	20886.57	58673.79	82739.23	56881.43	46888.88	39629.33	34259.77
P1267_608.386158393379	1745.39	7697.02	9150.30	2823.50	2007.42	2529.80	2829.60	4367.09	1855.71	1220.82	2356.39	1460.45	3834.94	3870.43	1970.43	2383.08	2676.34	30730.91	4549.44	2819.42	15156.86	3091.42	12192.02	3121.37	3139.49	1528.20	8415.13	3051.79	1918.57	1705.15	4322.00	2915.00
P1268_621.427130118957	1894.54	1462.44	2142.82	1658.00	2201.94	1930.91	2351.20	2444.94	1909.18	2282.20	2302.14	2486.12	2476.41	1698.23	1623.46	1766.25	1570.50	1816.84	1785.99	2693.66	1728.69	1582.30	1351.34	3612.31	2125.46	1766.34	2950.21	1844.97	1427.92	1586.79	1602.94	1598.15
P1269_680.445111208834	5756.28	6097.69	1678.20	4657.89	5207.23	5147.46	4415.69	5857.89	3696.61	3404.19	3878.77	4718.72	3938.58	4141.95	3540.54	3417.83	4224.18	4219.23	5107.31	8087.02	6725.20	3954.04	3243.42	4773.90	8853.32	3927.40	9212.43	7118.49	5696.29	3378.44	5168.43	5210.93
P1270_702.535894889187	99760.27	249041.94	78116.66	153442.51	159941.33	123137.79	63066.52	165583.85	77602.07	90572.63	141096.13	118801.65	135226.21	72018.88	64857.72	67774.76	74110.85	129526.38	197168.54	145582.47	259695.28	77521.17	131260.62	150859.60	214968.53	82173.37	336043.32	223847.81	126708.57	69588.91	127103.49	157099.37
P1271_721.506959928512	308599.61	186622.30	182505.89	146112.91	247385.41	157744.00	165140.43	580262.31	595549.59	263198.60	269443.34	226572.80	368199.35	211915.94	275239.91	197920.17	184046.30	185775.52	191385.62	169854.78	164980.34	138038.52	168378.13	233195.70	268554.36	292208.30	232117.38	192719.80	216134.57	189453.76	167926.25	200045.86
P1272_721.539585744274	1319.33	3636.66	1095.55	2759.95	2517.90	1982.90	1728.78	3466.16	2013.06	1576.14	1537.00	2052.56	2015.73	793.00	938.01	1346.54	1103.94	2665.95	3216.96	1728.64	3940.03	1951.71	1783.26	1847.40	3829.34	1302.50	6692.92	3211.55	2011.83	1804.48	2938.76	3101.48
P1273_725.467510789182	1914.98	4224.35	2724.36	2274.67	3085.63	2622.52	1154.91	3308.46	1839.06	1323.31	1642.53	2204.00	1534.47	1797.89	2020.81	1344.20	1590.04	2723.86	2543.63	2347.75	3805.94	2709.85	2609.22	2732.39	2926.53	1549.29	2756.77	4603.15	3435.52	1972.73	751.64	2961.08
P1274_729.536799741054	8461.55	14515.92	12591.68	13669.85	23247.81	6835.97	8996.71	13360.48	6452.43	10592.07	15382.02	11869.54	7482.56	5521.59	7221.43	7964.19	9972.22	13008.47	10541.52	11428.03	27774.34	16291.73	10025.75	20228.54	14928.10	6511.72	11323.22	35193.08	13700.80	12608.47	7718.97	12982.10
P1275_760.580245063458	1748.65	1826.52	2429.42	1791.85	1134.44	2080.19	1700.50	6905.99	6378.00	5804.18	6532.72	3762.84	2687.69	2719.14	2809.10	1614.19	1440.90	2141.92	1964.55	683.87	1193.34	979.68	1773.61	6849.20	5729.46	3707.65	3722.84	1643.49	2185.14	988.73	1221.35	2265.45
P1276_871.539970039281	863.60	1844.84	972.43	1296.49	1486.17	1067.54	833.60	2259.67	1048.07	1342.45	927.41	1181.65	867.74	1172.32	719.80	739.21	381.10	1765.40	2613.62	1085.01	1591.38	1148.28	1622.57	819.15	1614.46	831.06	5726.63	2407.96	1139.48	967.56	1792.27	2532.54
P1277_884.607405414125	1218.38	1699.14	646.88	958.38	1600.83	1977.51	518.89	1881.76	766.66	4088.69	2534.27	4403.97	1242.30	2775.44	894.18	2025.82	3649.59	1327.26	433.71	365.96	213.50	1036.16	286.07	668.42	733.83	2246.60	7863.37	1514.50	728.69	1721.84	652.50	1562.50
P1278_405.225669164743	14349.03	38695.36	31880.30	40266.03	21124.28	17582.17	28621.78	0.00	8572.89	11193.49	2668.38	6814.24	21612.00	16242.19	7653.99	21753.90	18604.53	52.56	13989.37	23709.09	0.00	7343.02	7018.67	14144.45	8606.60	12564.19	5689.08	10294.33	27301.29	5717.05	116.58	27983.29
P1279_555.48069279287	1283.43	2874.56	3175.58	3521.90	1686.19	1875.96	1862.67	0.00	2126.45	2666.16	2574.23	2816.57	3629.52	1776.23	1819.48	3418.22	2701.57	0.00	1498.52	2523.19	0.00	2019.09	1184.19	3739.52	1929.83	2285.18	1703.51	1961.23	944.74	3043.92	1.74	1670.27
P1280_101.079872433134	25231.66	25418.35	19030.29	17867.11	23653.17	23059.12	27440.09	29381.24	23504.79	26257.52	15619.85	21651.46	22874.32	39127.22	21041.57	24158.35	21300.55	29971.17	29181.87	26705.35	34903.47	51296.86	24002.42	17324.80	27079.67	24531.30	43685.64	17177.88	17438.90	27194.36	32305.52	27870.98
P1281_110.105285893308	2516.98	2446.85	1498.43	1531.43	1471.15	1281.51	1000.87	1070.30	1650.87	2130.78	1615.20	3443.64	1864.32	1471.86	5880.82	779.28	1398.05	1323.87	1425.44	961.63	943.43	1608.77	1071.51	1659.82	783.06	1091.89	2904.39	2036.03	2604.10	1357.77	697.58	1340.38
P1282_116.976058833988	16292.84	14262.77	15545.21	14708.51	15532.49	15933.05	14574.20	5802.67	13747.77	16859.21	15246.65	12970.19	15253.23	14914.10	16600.71	16711.61	16122.35	4250.24	13199.74	14467.83	3695.69	12739.50	13279.65	15276.11	15527.86	14887.42	14976.68	13196.09	15754.32	15347.50	2785.45	16138.18
P1283_127.075839408844	1719.39	2766.13	3532.17	4137.39	3881.45	4685.20	1163.87	1178.15	3896.14	3529.06	1358.10	3505.95	3502.71	3603.37	3682.56	1216.58	1535.63	2066.44	1239.05	2999.90	1213.11	4015.65	1289.42	3651.90	1842.93	2600.01	3653.03	3513.24	1996.79	1154.26	1407.18	1012.61
P1284_137.964138699014	12110.78	8193.30	7888.76	7014.63	11518.26	12252.35	11578.13	925.19	8682.64	11339.02	11553.09	6972.23	8375.24	7945.15	8593.48	7525.82	7877.56	785.51	8498.48	11508.18	846.29	7723.10	8011.28	8194.76	7958.38	8200.95	8294.84	8275.01	8186.35	8062.97	915.49	8342.23
P1285_143.14324938143	2339.13	1404.19	2240.32	2468.69	2310.75	2276.71	2659.77	3854.75	2176.80	2269.26	1351.62	3971.03	2304.00	2368.68	2195.38	1994.92	1770.47	2330.81	2137.98	3092.65	2665.46	2222.79	3412.02	1524.04	1172.79	1012.92	2855.75	1326.30	2169.83	1650.56	2120.65	676.80
P1286_158.964959159909	18556.35	18118.64	17826.66	15950.43	16570.88	19425.19	19897.98	4771.86	16560.68	18057.94	15885.73	16659.11	17462.23	16779.12	17759.24	17392.42	19359.16	6505.31	1069.68	14720.05	3789.22	13018.51	10753.35	24032.16	18393.15	14890.29	17619.30	18164.78	981.77	16412.61	6370.38	18112.65
P1287_181.158739226477	1226.82	1146.23	1311.66	1344.97	1138.78	1630.15	1526.73	1325.39	1163.82	1077.25	586.23	574.12	1081.02	1389.87	1702.55	1284.42	1106.05	1082.67	1550.31	1379.35	331.46	846.20	1250.52	1231.60	548.66	740.58	937.87	1161.46	763.27	3643.27	609.57	1116.74
P1288_181.158919648428	895.39	938.06	1010.17	1179.77	1116.82	1163.93	840.77	836.93	823.68	484.00	1669.41	3513.91	1359.61	982.91	990.73	1261.39	952.60	1025.58	1261.50	1067.27	1130.05	353.20	1246.70	942.73	537.31	628.10	744.65	947.70	765.19	613.47	598.19	1060.79
P1289_191.179241883481	7207.44	9723.74	1410.73	14783.03	4540.96	7939.92	4658.28	2258.92	15295.23	8578.76	13812.77	51633.66	6797.31	12359.55	7952.33	12659.19	6110.01	2108.94	1917.22	21585.17	1576.85	2001.65	7626.67	7171.48	2963.17	15023.72	19901.37	6956.67	6358.66	11581.65	1921.11	2124.80
P1290_193.122196449754	1604.86	6703.74	2406.97	4198.11	2212.10	2012.74	2532.14	2947.27	1176.07	2748.53	2076.67	2948.46	2250.41	2971.63	2669.39	2645.04	2620.82	2479.83	2258.26	2575.39	1416.81	2389.72	3151.99	2252.44	1193.11	986.28	1879.77	2248.06	2356.68	2412.72	2522.82	1838.44
P1291_235.107815135487	1651.25	3348.63	2734.02	2918.63	18215.45	2046.31	1381.86	2682.93	2672.96	1542.34	7196.27	11026.09	3332.30	2681.65	1584.05	707.09	2936.96	3614.24	4179.24	6207.94	28213.44	1731.08	1018.41	1083.56	16443.76	1194.53	17928.49	13579.09	18988.29	7263.09	2771.73	3166.79
P1292_239.161350985247	13346.20	11583.41	9031.50	9250.42	10181.00	8024.81	19496.02	2733.38	11676.62	15579.83	10200.04	7657.60	4133.31	13122.58	16060.60	11016.18	9567.33	2517.17	6598.91	7985.14	3181.49	14611.57	13247.12	3559.89	13282.33	8395.99	10069.89	11940.79	8167.54	7278.07	3480.23	10375.09
P1293_253.216595903929	5889.58	5978.16	5616.44	5165.61	6353.32	6924.74	6092.48	5596.91	6170.90	5233.18	4136.05	5925.60	5983.37	5442.90	5070.56	4687.29	5529.69	6415.92	5701.79	6556.95	6420.79	5993.45	6878.25	6368.69	6564.39	5712.38	4651.77	5471.52	5772.44	2078.72	6476.60	7477.62
P1294_256.227683717302	2430.71	2830.60	2580.01	2004.53	3205.69	2841.85	3059.62	889.85	2160.06	1749.72	1678.01	2579.01	2712.48	2549.73	2446.19	2811.09	2536.18	1071.88	2556.35	2331.40	1806.75	1571.71	2687.87	3618.78	2367.90	2046.98	2329.86	2026.91	1354.32	2307.87	931.30	2657.52
P1295_266.256277266397	7220.24	1028.54	1468.65	2961.59	901.28	3183.54	4607.60	3933.54	5352.55	1590.88	7264.93	5077.28	7874.19	7569.74	1017.86	2652.49	6220.36	6771.71	3618.16	9876.69	1074.12	5317.84	808.02	1522.47	21427.53	11456.25	29792.51	2470.38	6957.31	9924.00	19748.55	2966.99
P1296_277.104892991998	8919.54	32427.50	25028.00	28342.40	21992.15	17849.42	28951.04	409.10	17833.88	15351.05	23542.44	23194.51	22161.29	17670.56	12507.67	18216.66	21244.11	392.55	36401.59	24062.58	767.64	27710.16	31322.07	28616.68	25964.87	30782.06	25980.05	22374.46	25471.02	28459.35	538.95	23559.90
P1297_281.2113293565	3622.45	3199.62	4736.53	3929.73	3412.70	3372.63	3460.96	4847.98	3137.65	2885.59	2907.63	3531.93	6019.81	3813.34	1801.14	3170.33	3183.87	6369.51	4014.75	5277.25	4469.29	3818.91	3019.74	4381.88	11154.40	3100.63	7057.13	16100.89	2856.53	3303.02	5972.09	3375.55
P1298_304.857195893822	3031.66	2517.75	2930.13	2440.32	2754.65	2820.75	2694.34	429.35	1724.17	2950.06	2019.32	2633.24	2453.80	1180.52	2753.57	3143.39	2947.36	870.22	2813.39	2494.29	582.86	2428.80	2181.19	2091.09	817.72	2267.58	2640.53	1370.32	2857.47	2590.98	516.92	2581.08
P1299_305.269008084845	12103.54	5483.33	8072.60	8539.81	4996.84	11723.08	9601.81	8659.67	6146.93	8545.40	13978.20	7141.76	15709.20	7375.38	8007.60	16732.11	19143.34	13026.54	9184.67	5376.49	6521.47	6571.58	6491.27	22248.03	5375.07	4421.03	5422.68	3557.66	5464.99	3419.45	10548.40	8234.05
P1300_319.226840288566	11630.39	53831.83	37294.69	32589.24	23766.65	43621.77	20738.37	2178.88	20393.34	11159.49	6472.04	7791.24	13637.90	9963.88	23737.72	22372.20	16824.04	1460.32	7033.34	11873.81	2078.34	22424.24	35550.84	16079.92	10459.55	9939.38	18613.79	22309.64	18868.74	11111.27	1630.19	16249.46
P1301_325.234725849998	4280.67	4774.44	4867.81	5687.34	4405.18	4360.72	5573.20	4344.27	4729.54	3967.53	3874.88	4653.45	3039.96	5294.48	4091.61	5177.64	5454.64	7198.63	5288.92	5241.49	5067.12	5387.34	4684.82	4245.33	4959.04	5021.41	4667.61	4160.53	4132.07	4469.50	5109.65	5413.95
P1302_339.214746216318	3377.98	17837.34	19701.71	19903.39	10156.58	22476.41	18353.26	99.23	14453.16	7255.36	15283.54	9106.88	18375.59	10036.08	14529.47	6968.78	9731.29	182.78	12276.91	7829.39	112.63	11020.15	16381.94	4462.51	15191.01	8319.77	8686.93	18099.98	9102.30	10390.17	149.87	15172.83
P1303_349.294962101988	47272.92	44495.96	17051.79	32670.44	26352.68	26444.57	22371.76	36255.22	16945.42	15491.39	35209.18	21743.19	22158.92	10391.67	15694.09	16751.31	22617.20	17889.89	22827.26	34036.22	52177.62	21952.54	27796.56	36447.73	28353.95	18976.15	42810.96	47425.74	35948.28	20329.25	27788.58	25169.63
P1304_361.167116543896	4304.12	5393.84	4780.44	4502.11	5023.33	4302.32	3854.40	4690.98	4612.30	3909.68	5633.70	1808.28	4082.27	3977.83	5080.98	4485.88	5489.36	4140.80	4065.45	2538.96	2415.98	4825.85	3746.19	3654.60	4889.35	2133.08	3804.06	4276.48	4443.73	1824.37	4953.19	4378.47
P1305_365.341238638631	7946.26	6952.43	7011.70	8046.06	7494.16	7203.01	6240.96	6360.23	6738.81	5601.71	6565.88	5518.38	6125.88	6511.72	7335.74	5927.77	7286.18	6050.99	6974.95	7768.94	6818.47	6069.46	6830.85	7658.61	7141.86	6933.71	7715.77	7249.74	6988.26	7181.68	7989.24	7760.28
P1306_368.339068613444	3500.57	2398.45	4546.67	3501.20	1017.11	3785.46	2481.92	1888.70	1587.03	4092.84	1942.31	1242.90	3584.90	2966.69	1418.67	2356.08	1275.03	2687.27	3431.16	3467.26	2492.70	1386.83	1983.47	2742.17	6904.33	959.25	1260.62	1394.25	1817.33	1314.55	960.31	1544.69
P1307_378.213418983153	8453.90	9410.55	8855.21	15165.75	9934.78	8516.82	10426.28	8646.00	6620.82	5013.06	7669.84	9273.47	8722.32	8874.80	9708.89	9937.78	10814.79	9748.04	9202.01	9822.30	10767.12	13648.54	7235.22	8209.01	5677.14	10065.87	10674.25	10276.74	9250.30	8997.84	10407.38	9603.67
P1308_379.219166779675	3784.03	4028.12	3703.18	3692.34	5045.17	3292.66	3871.89	5845.15	2990.34	3105.28	3638.37	3359.48	3400.26	3762.06	3980.38	3873.58	3342.96	4748.75	6109.16	3595.24	5915.88	3842.52	3708.10	4162.44	3797.10	3508.54	3763.55	18450.94	4221.74	4022.43	3698.08	3846.21
P1309_383.366591683302	2963.84	5223.64	2799.74	2201.41	4447.54	1858.49	2868.14	2503.54	3601.32	2966.56	1129.18	3677.97	3197.61	4707.77	3492.94	1867.71	4024.48	3403.47	1800.40	1717.99	1543.94	1569.93	2325.33	3411.27	2856.88	2414.93	5865.21	2122.01	2867.76	2693.05	2376.38	1509.85
P1310_395.367226029422	69203.80	117236.83	9715.86	196201.52	44065.48	78885.05	36317.70	20412.21	309074.30	73709.67	147278.67	626013.30	59821.16	130716.39	70852.77	132185.27	48369.60	11618.29	15238.92	447177.96	11297.51	12459.67	56244.58	81399.05	22379.85	181893.00	231869.34	51968.03	53182.83	131595.65	12609.16	12690.73
P1311_410.347971012996	116686.43	110592.85	44705.60	87150.19	85497.79	73651.59	58295.42	100239.99	49067.78	46821.62	95448.92	63501.14	79725.44	37060.71	44190.82	47629.85	63943.45	53461.03	74756.11	138753.47	155470.29	65061.35	74395.29	91363.35	95151.81	53109.60	143877.18	124040.74	98982.41	57327.66	76984.23	70770.54
P1312_413.377309411377	1815.58	1808.42	1489.14	2192.52	1368.71	1920.08	1578.50	1706.73	1610.76	788.39	941.82	606.12	1880.36	1088.73	1142.61	1253.75	1971.43	1826.15	1166.26	1760.64	1923.78	1214.72	1587.84	4626.53	4130.64	1133.97	1977.04	1424.44	1691.85	1125.90	1898.34	1717.01
P1313_414.270522226084	3993.32	4676.63	5276.26	5064.25	4637.66	5882.52	5920.15	4913.22	5894.86	4694.88	6857.29	6057.86	4601.53	6010.69	7438.28	4168.43	6939.22	4757.28	5866.00	6707.35	5095.19	5497.02	3770.17	6067.58	7060.83	8242.02	6845.44	6232.19	4852.53	5777.88	5754.27	5937.20
P1314_426.382064387474	1597.50	367.11	425.48	442.38	430.68	362.68	524.45	649.58	576.72	289.71	267.71	336.26	769.73	605.73	1258.36	1278.11	1584.73	506.70	310.26	529.48	513.07	1436.03	492.79	391.61	654.07	458.12	673.02	1739.86	1210.68	783.89	1179.00	926.74
P1315_436.342711536038	4002.42	3610.34	3719.76	3984.85	3723.03	3520.00	3017.26	4671.11	2592.28	3163.35	2832.61	3141.58	2763.83	2856.18	3050.52	3750.21	3671.88	4846.82	4009.69	3432.89	5297.76	3654.53	3812.47	3910.44	3054.55	2906.60	3408.67	3704.92	3605.98	3281.72	6520.08	3339.34
P1316_439.281278477707	1401.46	1969.68	1264.62	1675.19	1993.33	2004.56	1600.60	1711.94	1940.73	1517.10	1681.82	1873.18	1815.11	1981.71	1504.85	1521.76	1794.06	15100.91	1157.12	2429.69	1926.37	1413.33	1629.08	1731.17	2063.73	1680.18	2208.93	1908.51	2048.78	2009.65	1563.06	1983.93
P1317_439.288752857183	3482.27	3933.81	4136.33	4228.21	4087.96	3471.56	2899.86	1995.44	2446.35	2811.52	2367.39	2875.56	4061.17	2950.28	3447.15	2535.12	3790.62	4390.44	3985.56	3921.66	5436.96	3634.13	3613.77	3650.55	4447.56	2419.11	2898.48	5007.77	2589.72	3312.49	3770.19	3076.56
P1318_445.404244590188	763.77	641.96	658.20	728.98	645.60	784.53	713.77	796.91	753.07	590.36	601.33	474.53	825.92	514.80	724.60	717.48	719.51	810.86	697.87	891.20	680.05	693.66	727.75	902.20	798.36	1085.06	832.72	585.71	744.92	635.14	694.74	756.20
P1319_449.340596167575	5461.34	6799.42	5565.65	5333.52	5569.92	6160.14	5136.43	5508.90	6104.10	4696.37	5619.73	5204.54	5716.01	5479.80	2433.40	2166.57	5103.25	6198.08	4738.92	5874.06	6332.95	6246.30	3721.84	7268.12	7547.73	5378.77	10202.41	6509.91	6046.07	5301.38	6341.88	4573.66
P1320_455.351661958256	14894.97	5323.66	5546.52	7239.46	6668.88	6714.98	12314.33	13049.44	12985.13	5579.64	6743.20	5719.24	11895.05	5485.45	7160.34	7196.01	16955.32	4801.33	6959.67	31328.28	5079.58	6702.83	5329.86	7637.08	32872.74	10473.70	30288.75	13400.33	21108.94	10793.68	10945.18	15212.57
P1321_455.351551166389	18879.48	5419.59	4868.18	12303.55	7627.82	12998.26	24872.94	18953.52	21622.02	10226.51	13133.59	9538.17	23102.03	12613.54	8528.53	11428.04	25153.16	5796.34	10553.05	73794.09	4594.72	15811.65	4663.03	14847.38	73434.28	21125.10	55879.50	18104.84	25660.15	17667.02	15710.16	22224.26
P1322_455.351749714903	16148.88	6330.17	6496.01	31686.67	6032.91	9032.95	11364.88	12677.89	6534.93	6300.71	14134.08	5892.38	6667.44	8720.99	6103.00	5352.36	16406.17	6062.83	88261.22	13994.78	5309.92	7849.38	5435.43	86394.58	17424.50	8518.64	9359.64	6548.70	27972.99	21125.27	7631.88	27516.16
P1323_458.323107321358	22523.56	46394.78	27760.03	28987.23	43026.06	25997.03	15449.65	40070.83	14018.33	15526.38	24252.98	26968.90	29441.53	10469.68	23476.66	17779.24	23018.11	26570.53	29656.67	28726.45	49166.31	26596.03	22488.92	38497.78	55140.78	16652.53	35621.99	66001.72	43208.50	21669.43	29979.78	23113.33
P1324_478.349509697444	3069.42	14558.80	4150.08	5149.40	9049.12	5106.08	3492.15	5687.11	7369.54	4812.19	4593.33	8325.23	5495.11	2744.00	4732.27	3751.75	2230.10	12750.86	11740.52	7653.82	8665.61	4847.27	6668.00	3884.32	13235.55	3353.78	26623.13	8089.54	6956.19	3877.86	7250.48	10664.71
P1325_479.373124880172	1593.39	1731.66	1742.75	3033.50	1490.27	1803.80	1709.05	6765.50	6979.60	2613.08	1702.53	1334.49	2434.14	1280.87	1149.23	1314.05	1430.29	2139.69	2966.51	1744.29	1009.70	1360.45	1414.81	5163.47	1187.83	1093.29	2257.82	1077.97	1406.32	1043.00	841.46	1780.59
P1326_501.313198662998	3306.10	4750.56	2681.59	3189.40	2691.00	2265.00	2771.36	6075.24	4895.57	3075.94	5767.82	4430.26	4117.92	7517.34	4114.38	3594.51	3273.60	2467.20	2663.27	2376.89	2654.64	2151.31	2768.65	2556.03	5742.06	4788.71	5571.57	3307.43	2972.80	3660.52	3498.34	3613.14
P1327_508.275315177671	9520.93	9463.20	10197.74	11492.11	9060.49	15828.73	11619.74	10694.55	9962.59	6780.41	7726.83	7861.77	11960.31	12392.50	7016.36	9825.55	11396.04	11626.77	11311.12	16563.41	20557.97	8629.78	11554.55	13370.13	16417.08	5553.11	12818.77	8431.02	14218.77	8644.42	9181.86	11909.00
P1328_512.415692745809	149707.53	181022.76	72173.29	138680.25	145623.48	113035.75	77203.76	161626.88	76895.04	79355.74	143438.38	106252.32	112527.92	51076.38	64527.73	74166.44	74750.33	92322.05	123757.40	149827.96	265301.75	89629.43	115489.14	137998.95	148513.31	81135.65	227335.17	207197.59	148281.99	81682.57	124346.37	121565.91
P1329_514.880021227144	1198.71	7662.97	1687.84	2339.33	4447.86	2099.95	1037.97	2850.89	2041.36	1053.94	2269.66	3953.40	1654.59	1719.12	1785.51	822.50	1340.64	4933.82	3997.24	3562.13	4305.59	1960.43	3363.95	1366.90	8486.73	1002.17	11889.33	4074.32	2338.02	1401.62	2176.47	3749.73
P1330_529.884441034176	343.36	3926.16	931.28	876.51	2952.29	1162.95	762.89	1936.95	2368.80	653.13	1738.65	1924.47	1293.17	599.81	622.99	823.78	368.26	3683.95	2302.59	1980.17	1808.15	1040.77	1873.85	1235.50	4357.49	825.28	8065.54	2567.19	1701.75	684.05	1398.73	2351.30
P1331_538.279349733471	2544.94	16455.30	8959.89	3273.19	1013.56	5215.74	3495.10	9068.59	5367.54	10008.74	3351.20	3904.21	6530.05	4149.97	2945.95	3475.70	2640.81	6232.82	9646.24	3578.40	3893.15	2804.54	5184.40	13287.40	3259.24	2755.95	3468.88	2847.12	2570.47	2024.15	3171.26	2097.42
P1332_538.288953275362	1618.72	72387.43	63867.96	17569.96	4209.63	15723.43	25245.56	69820.56	43060.65	42702.15	5933.27	19940.29	38639.82	12303.43	3820.95	5909.95	2948.31	39951.22	231903.42	4389.82	43118.45	3361.29	35001.68	310084.72	4830.90	2742.17	4648.80	4125.50	2553.38	3626.08	1618.80	4527.10
P1333_539.416312009649	16545.96	26952.22	15329.48	21846.85	25759.54	15825.02	11665.93	24676.77	9066.63	11929.53	17968.60	15721.22	17390.42	7238.87	11442.00	9758.57	11997.79	12867.63	18838.60	18038.36	33221.93	19794.47	19138.04	21402.64	20386.54	9432.32	21574.06	38414.82	26013.50	16075.69	15977.30	15445.76
P1334_544.432333698174	14058.62	19161.69	8958.47	15299.53	15855.32	12766.15	7113.01	15430.22	9406.85	9013.66	14059.62	11005.97	13475.62	5399.19	5881.42	6667.88	7894.00	12226.32	14034.61	15677.01	28484.49	11619.42	11621.64	13816.70	17202.51	8192.91	29172.58	19319.54	14694.40	9705.42	14696.33	14030.68
P1335_552.428691731148	911.37	2735.70	3380.38	1239.14	916.48	1207.46	1395.42	3304.14	1432.09	2499.70	1247.64	859.33	3257.15	1175.47	837.16	803.32	852.03	1716.20	13746.61	935.81	1219.81	691.60	1000.31	21823.05	1245.03	961.12	879.95	1061.61	740.20	779.37	896.79	783.07
P1336_553.281186859446	3695.15	22420.94	29973.67	13639.15	4170.31	12923.27	15331.83	35717.00	17620.81	28223.08	4227.75	6100.72	20185.18	6964.40	4827.25	4132.45	4037.12	31749.69	138251.66	5157.69	24393.07	4497.39	16771.81	151391.94	5492.04	3645.65	4025.20	3572.41	1188.49	3419.95	3432.17	1952.16
P1337_564.423444742653	6519.42	8817.47	5486.20	7832.27	8401.32	6295.92	5480.61	9613.13	6086.55	4023.22	7075.43	9356.61	7168.95	5517.13	8106.54	5076.49	5408.97	8069.67	9202.74	6652.60	7613.01	8903.99	6107.97	6313.03	8735.67	6070.91	10329.66	11288.03	9888.62	9074.91	8045.27	6472.66
P1338_565.388314156442	1592.23	2500.47	2065.08	1580.23	1685.88	1450.25	4532.43	1671.44	1245.03	1775.73	1197.91	1847.67	1445.51	1404.46	1323.87	1487.54	968.69	1687.41	1185.19	5459.08	1929.08	1669.44	1044.22	8862.61	1223.50	1199.28	2037.69	1274.80	1366.21	1197.20	1134.64	1201.88
P1339_567.500567004904	533.00	2306.55	1496.72	1086.85	653.97	807.88	881.75	1034.24	1225.17	890.99	1627.80	1196.27	807.17	1209.41	512.80	739.27	579.99	1249.05	624.74	681.95	659.04	559.27	845.45	931.15	4700.60	669.77	1811.76	638.91	799.66	723.54	598.13	626.95
P1340_570.434363749297	1338.67	7108.80	5998.37	2213.81	1189.10	2541.88	2664.81	7743.35	5143.38	9212.93	3135.15	2459.09	4882.16	2430.12	1832.78	1279.76	1478.47	2488.20	35342.85	1724.41	2085.13	1422.66	3740.56	39628.44	1901.80	1438.14	2038.70	1546.86	1634.41	1242.81	1475.84	1427.09
P1341_576.415471021991	7286.35	8919.49	7403.65	7489.37	7169.31	6046.08	3468.09	8402.64	4560.08	5614.16	6827.12	5955.87	5946.27	4659.24	5897.10	5830.30	6388.83	6975.70	6986.64	7094.38	11339.76	6559.02	6242.29	7778.99	9188.11	3832.81	9598.37	9766.45	8146.35	5222.69	6634.61	6019.74
P1342_586.362005355595	3303.07	3949.62	3061.20	3698.18	3757.38	4711.64	3790.34	3893.56	4826.35	4034.73	4170.61	4244.09	4372.60	3308.86	4224.76	3005.01	3028.16	3428.77	3661.04	3212.38	4110.23	2959.07	2978.19	4187.07	4478.18	3898.59	3735.51	4023.28	3107.80	2861.31	3214.94	4658.48
P1343_600.467833926432	148772.69	242322.81	85295.36	173531.13	181209.89	164774.43	78645.03	184126.21	93358.30	104663.92	186957.41	142767.12	148351.12	68922.02	73492.58	88397.84	88381.52	137254.71	184652.25	180963.31	327589.03	112208.46	146143.24	170358.33	200449.27	101710.96	344336.22	241836.89	166079.45	117064.27	153502.80	166086.43
P1344_605.395686868734	2337.46	3359.25	2692.04	4446.78	2760.40	2105.95	3289.95	4694.73	2614.06	2872.13	4486.76	1962.03	5138.57	3487.72	2199.35	2722.71	2937.85	9166.16	2026.17	6497.32	6783.91	3053.52	2749.52	4395.43	4904.36	3374.98	3794.49	3328.11	3887.01	2640.82	4959.64	2564.37
P1345_643.515664829958	13084.87	22472.08	11829.78	14821.44	22306.35	14401.21	9208.99	21085.24	7172.78	8379.35	11895.94	12446.78	11198.83	6384.57	8768.87	7086.66	9521.42	10826.05	17242.73	16445.38	31565.04	14739.32	14383.22	14685.21	14350.91	7382.06	14317.70	20137.98	20158.03	9697.85	15745.83	13594.51
P1346_658.465078374526	6524.54	662.54	106.63	565.36	585.64	671.31	5368.39	11040.39	5376.28	9613.43	93.93	425.39	2678.93	1083.03	1215.65	1031.53	4837.86	989.31	258.81	12377.98	1147.38	9188.14	361.02	158.51	15527.55	5633.32	103856.90	16537.46	8363.99	1615.23	4438.13	3911.66
P1347_692.530453705095	3214.85	2772.78	2943.80	1987.13	1427.75	1324.78	3323.04	1714.80	1948.55	2749.77	3526.96	2646.19	2843.42	1708.75	1609.36	822.97	2612.85	1465.70	809.18	1205.89	3179.85	1323.04	1270.86	3000.50	1574.39	4177.02	2668.54	1365.05	1771.43	1987.98	954.04	989.47
P1348_692.531162630486	2860.63	2987.26	3028.18	2649.91	1598.76	2470.70	3003.05	1800.21	1653.73	1816.11	2038.69	1608.99	2347.46	2072.42	2651.84	1599.36	3136.10	3054.88	2718.57	2815.36	3198.37	2642.90	2656.06	2549.73	2349.65	1098.10	2136.43	2614.63	3093.62	1968.12	2328.46	2432.68
P1349_723.513558166404	44125.86	29143.13	26497.26	22347.59	41371.22	23016.89	22304.25	78539.87	85251.98	39071.05	35028.65	18549.86	64146.46	29144.15	41166.44	29847.17	26553.07	29748.04	25102.81	24209.92	22865.83	20195.27	25873.46	34071.53	36687.85	37375.42	34541.27	27270.78	31090.39	27536.79	22199.30	27487.04
P1350_771.48630378421	10907.74	25110.66	9113.78	11229.16	18832.67	9866.12	5325.55	18640.82	3946.64	7531.56	8466.39	9515.13	11223.53	3882.79	8196.37	7242.70	9075.31	9843.82	11371.28	10069.72	20276.30	10530.92	9472.45	20352.79	16416.51	4482.38	12654.32	27311.51	17281.95	9521.14	9976.82	9103.15
P1351_835.603777244345	2312.32	1530.13	1679.66	2266.83	1955.40	1836.73	1123.67	25941.38	19532.24	18762.91	18791.09	6019.36	4875.76	3202.90	3079.28	1443.81	933.48	1434.91	2058.06	914.48	1713.60	919.11	1118.06	11377.21	10909.30	7918.96	9710.02	3010.91	1997.82	3104.68	1567.99	1331.93
P1352_861.619391826843	948.48	1825.63	675.20	957.17	1726.37	611.33	320.48	1124.36	461.84	383.63	913.35	724.80	806.06	489.71	589.23	335.57	849.88	930.53	883.22	711.97	1429.88	610.64	775.78	607.78	2404.23	475.23	2067.49	1813.78	1349.76	649.77	1169.41	891.48
P1353_927.643491238238	939.37	2183.32	1513.61	1575.11	2585.18	1128.29	697.77	1266.38	485.01	595.57	506.59	1174.05	1400.37	628.57	881.59	347.53	660.30	1476.16	1189.95	1384.62	2604.88	1501.79	1644.91	1123.51	2079.48	335.44	1197.03	3029.48	2495.70	996.05	1772.44	695.49
P1354_952.677857426274	2036.54	12264.88	4456.84	3096.42	6354.20	2801.23	1857.56	6289.39	5021.07	3209.45	4182.14	5817.44	4282.40	3441.51	3685.45	2510.96	1801.88	8902.30	8938.50	5491.43	6933.67	4279.36	4394.57	2360.83	13882.72	3120.09	23791.08	8522.88	4633.48	2356.53	5579.25	7361.69
P1355_721.506843355657	12105.42	11111.35	9073.01	12130.19	11012.15	12067.84	11844.35	0.00	13971.01	14012.86	12901.61	11608.48	13899.22	12287.66	12377.17	12709.06	10525.93	0.00	9013.43	10958.13	0.00	10607.07	9650.09	12423.45	13972.77	14406.07	11592.98	13258.24	10736.47	12143.56	0.00	11966.91
P1356_113.009957368143	5332.07	995.98	880.28	5572.06	6446.69	5479.42	1953.84	5007.67	2925.07	1142.01	3183.03	4910.36	3690.89	1221.04	721.45	3935.48	7109.39	3850.31	5775.16	6314.86	3937.13	2589.51	3879.06	6290.95	3486.19	3589.86	7979.49	3236.04	5248.84	2908.73	3465.55	3390.83
P1357_114.98782086786	4473.53	3583.48	3195.60	5069.05	2836.17	2947.15	4235.78	1910.99	3586.24	5157.65	5638.08	6070.12	6738.64	4684.61	4690.07	4933.82	3526.35	1218.29	2243.16	4243.84	1772.34	3428.16	4680.22	1217.67	5431.71	4809.06	4888.61	2218.42	4489.65	6090.86	1242.34	3608.75
P1358_129.070014239187	808.45	927.71	2877.41	3438.98	3155.36	3052.75	1089.33	1077.89	2565.10	2607.38	2676.15	2519.18	2609.68	2500.80	871.57	2828.92	3002.77	2062.42	1191.46	1318.94	1358.10	631.74	2344.20	2074.98	1095.30	1672.46	1997.61	824.37	671.46	2975.72	902.81	3038.60
P1359_136.112417600127	53700.92	55287.11	57029.56	57416.68	43682.52	55808.58	58474.05	2692.38	53726.48	48767.03	56520.07	50402.46	58889.33	53267.65	53134.80	54978.78	58081.46	2514.58	51957.52	41331.54	3293.71	43195.83	53411.44	53783.37	49739.64	54240.06	53941.62	53815.15	50283.61	55636.22	2359.24	57015.81
P1360_151.148076144405	1362.78	887.54	958.66	1108.74	1455.30	440.36	3911.80	1328.91	847.86	3197.61	967.94	2197.09	2934.65	2020.66	1149.49	2343.34	1454.41	1846.04	3561.67	2153.06	2146.75	1093.68	3907.34	1833.01	1587.94	901.03	1222.05	3206.89	1024.18	3330.54	2772.64	3250.56
P1361_165.163914414127	1495.71	1482.10	2290.15	1427.85	1739.45	2972.54	1794.84	1416.77	2747.19	1009.96	1610.85	1405.56	1021.14	924.36	1446.49	1503.04	966.09	989.35	1746.21	1162.69	2222.23	1545.86	848.61	1416.58	744.53	945.58	1269.58	1500.27	1434.12	1433.27	1460.45	1724.71
P1362_177.127516137626	1318.85	1823.29	1808.47	2301.50	2709.10	2215.82	2105.90	2162.88	2110.45	3511.77	2077.37	1660.98	2379.53	2026.70	2035.33	2579.06	1901.42	1965.49	1370.82	3585.74	1534.00	2314.34	2258.13	1473.68	1130.60	1323.48	1421.66	1928.51	1995.73	2628.79	981.30	2494.63
P1363_209.153588504404	5217.04	5615.08	6502.80	5584.51	5554.93	5023.89	4799.73	5868.06	4674.11	4399.00	3183.91	4679.78	4867.70	4876.77	4975.00	5134.46	9853.47	19279.90	5316.36	4981.08	24678.95	5043.03	5065.76	5525.92	5338.03	4572.86	5096.51	10713.28	4218.27	5372.65	6833.07	4957.87
P1364_209.920696728793	1763.69	1705.77	2086.90	741.49	1616.00	2002.86	1779.03	149.98	2333.35	1193.56	1412.64	1860.94	2061.64	1615.60	1716.33	2039.43	1743.78	390.85	1957.54	1529.39	86.81	965.85	1392.22	2191.89	1621.22	936.07	1782.48	898.16	1802.74	1837.95	323.00	1174.79
P1365_227.200431158873	4473.68	2631.08	3395.80	3223.78	3592.22	3740.53	4067.13	3557.75	3677.14	3433.21	4255.72	3761.92	6597.90	4558.20	3385.77	3433.79	3920.05	4677.76	3951.23	4445.89	3439.01	3911.63	3337.42	3305.01	10929.99	4696.00	9531.47	3269.66	3742.81	6560.68	7668.79	3639.19
P1366_231.210897793069	4988.24	2223.28	3473.31	1546.75	1432.95	2342.38	2281.86	2013.74	1627.09	2022.75	1586.59	2000.81	2997.69	2422.07	2026.84	2505.31	2118.26	1834.28	1807.50	2362.63	2311.94	1399.57	2277.45	2046.32	948.14	1396.42	1537.38	1897.41	1979.29	2260.80	2047.78	2025.38
P1367_236.136301048572	2467.93	1371.96	1225.99	1763.30	1070.26	2335.03	1657.35	1133.88	1115.72	1336.38	718.01	1468.22	3175.00	1380.47	972.33	1019.64	1953.92	1308.75	1482.65	1780.34	1259.46	925.19	1190.50	1892.30	1357.17	689.00	878.72	1142.99	414.86	676.78	469.36	947.50
P1368_237.219145064428	2666.38	2440.54	2939.25	2568.70	1670.78	2331.77	2766.10	2439.25	2213.82	2592.52	1656.61	3052.24	2280.89	1663.44	1350.66	1164.53	2347.47	3095.14	2455.59	2158.50	2735.77	3951.36	2907.45	2408.91	1547.92	1863.86	3266.08	2508.69	2563.27	8957.04	2473.54	2540.32
P1369_246.86240977341	21651.11	23484.24	23582.77	23162.20	19566.18	23713.67	21397.79	2081.90	26826.48	23634.65	26579.25	20626.24	25400.08	23701.51	24733.31	24535.86	23831.71	1882.17	21146.75	24998.80	2073.59	18954.69	22915.66	23376.81	21255.55	24049.02	25554.95	22919.32	22713.01	22003.25	1372.19	21887.14
P1370_254.250582412939	5757.42	5824.77	3161.46	4635.41	3795.96	4187.01	3352.35	7171.92	2683.25	2740.22	4069.26	3712.04	3279.81	1834.55	2403.44	1797.85	2878.93	2559.50	3807.27	4727.49	6469.51	2649.64	3712.54	3919.25	9881.16	3297.46	4584.69	7859.93	4955.70	4057.17	5864.53	4429.15
P1371_264.240370857935	2451.65	3078.83	2440.80	3114.39	2938.04	1707.91	2550.56	4098.71	2278.37	1532.65	2729.32	2601.35	4223.87	2455.33	2149.62	2183.30	2368.82	3573.01	3097.15	4909.46	3775.58	2175.34	1613.56	2379.05	4439.53	2807.08	6772.50	3909.41	3164.59	2500.96	2621.61	2572.14
P1372_270.886803346579	3909.71	4080.24	6848.45	5987.50	6527.33	4179.75	3986.23	584.78	4795.15	4315.02	4077.14	4547.24	6110.99	4796.18	4939.11	4586.40	3993.41	521.19	4925.67	4692.48	497.87	4109.25	4382.99	2983.58	2390.85	4623.62	5408.75	4780.69	4200.11	4839.66	301.18	4007.85
P1373_279.231922793431	7451.85	41568.24	38551.53	45255.57	6865.65	6480.33	5740.81	38385.46	39031.97	37061.18	38033.72	38819.58	42087.52	40025.46	37811.17	42316.54	41955.68	43817.02	41141.65	11693.56	9128.84	40995.74	43989.27	40021.04	16622.18	39564.04	39211.79	40942.24	42932.83	39245.69	48416.64	6965.10
P1374_284.266969673402	18288.36	9830.65	14608.20	17808.57	8624.44	14805.44	12234.10	12154.32	14833.14	11910.90	31484.28	22362.09	33137.83	24433.84	7041.84	8800.98	10575.88	33986.29	10661.41	33947.42	16225.40	15372.75	8895.60	18248.62	36292.64	15316.87	39727.79	14578.58	19540.51	21917.86	18777.46	16840.88
P1375_297.240443624235	10233.06	13917.57	10309.30	10558.80	9992.83	13778.83	11181.24	2753.95	9371.87	9739.96	10074.82	9937.08	11396.47	13163.87	10163.28	11513.65	10435.42	2111.95	9966.99	10838.00	2427.55	10252.34	13283.30	10387.84	10858.86	9207.50	9842.18	10447.74	9881.74	8930.53	2115.68	10137.82
P1376_325.10750345266	8595.87	16178.79	2664.81	21533.97	21142.03	16700.19	24390.59	1062.12	18283.72	12065.98	11853.43	21622.49	32205.58	23242.66	18967.73	16883.86	8600.91	912.38	13642.25	9736.44	620.62	22010.69	18126.19	15142.69	9363.56	17168.81	15003.33	19881.60	22494.82	18121.41	966.21	9118.59
P1377_328.255629232307	1619.16	939.86	1717.11	1754.87	1783.01	1489.11	1247.18	2218.80	1663.03	1431.63	1690.56	1652.10	2279.08	1284.14	1950.74	1790.54	1887.33	2399.00	1963.79	2517.16	3978.29	2047.09	1471.03	1993.65	1477.17	1710.03	1719.23	2757.67	1381.34	1430.58	2026.90	1345.26
P1378_331.248292790942	11322.83	13247.24	16921.59	14928.87	17169.66	14707.55	12673.96	26768.42	7919.86	8019.00	8572.47	10519.78	13259.78	11304.94	11920.74	12329.50	13918.04	18683.71	14756.65	13192.42	20657.69	13443.20	13488.63	10326.49	17324.03	10239.11	13934.26	13984.01	12972.42	12271.86	18759.60	14140.69
P1379_337.167025174816	12705.33	18186.04	11733.41	14942.29	17693.56	12921.98	9234.64	22351.02	12275.48	11335.94	28022.59	12703.27	21617.82	15753.15	10624.10	11706.19	11954.38	23329.64	12392.70	26190.53	21981.66	12833.54	6115.55	21499.25	22488.55	12527.96	25796.14	21730.52	18876.84	16675.28	15443.73	14699.64
P1380_355.180380124915	3275.20	3740.64	3173.60	6106.58	4622.40	4419.62	4412.82	2922.25	2880.70	4131.59	4918.99	3848.12	6015.14	5346.98	3512.37	3326.14	3470.60	12013.58	9340.11	5086.39	4574.18	2629.30	2399.65	4767.92	9346.15	5030.78	7466.08	4537.23	3414.51	9448.90	4327.92	4416.29
P1381_355.263606572878	63982.68	19360.26	26685.42	52502.59	21805.76	35481.17	35967.66	31341.20	24444.92	32596.06	7219.44	30754.80	69114.44	41747.67	15833.35	20220.36	32280.91	43737.01	21550.89	28576.58	4890.24	18965.91	22980.18	34983.83	56446.06	12355.13	23384.12	41181.00	18784.21	6988.21	11509.94	16688.37
P1382_385.03716996865	488.04	1434.64	1895.12	1929.97	609.21	1515.44	888.59	29426.32	561.68	469.63	123.78	524.51	782.07	440.68	889.95	614.22	201.20	61.26	2011.06	846.88	38291.40	405.64	2116.25	1257.87	172.63	143.74	360.73	254.93	275.06	293.07	1303.91	458.37
P1383_399.324574087845	7505.62	10032.47	7396.42	8092.96	5829.75	8445.14	8709.97	8434.91	3035.04	6688.43	6281.71	7033.16	8750.64	6445.66	5448.63	6548.26	5831.26	5975.01	9840.50	11398.87	8362.37	8518.55	8190.85	21218.70	12159.21	6016.62	8901.63	7776.73	8368.98	5390.29	7642.08	9150.16
P1384_400.217732817413	3672.96	1873.45	2467.28	2719.85	2437.54	2952.24	3491.77	2376.52	3059.35	2017.40	4028.50	2995.60	4192.19	3885.85	2390.58	2209.17	3203.63	4263.47	3061.21	3298.10	2761.29	3591.79	2352.39	2129.69	6663.00	3571.87	6614.25	2870.40	2845.31	5165.98	5745.93	2338.47
P1385_410.31380185196	4945.48	3901.32	4269.97	5087.71	4816.02	3944.21	4410.92	4264.73	3487.09	4152.35	4504.33	3621.97	4208.54	4718.85	4279.97	1500.56	5250.77	5203.78	3663.81	2446.77	4365.06	4596.87	3859.24	4394.19	6326.05	3618.61	5145.07	4425.98	5238.16	4928.15	4690.07	4441.78
P1386_410.349678080862	6790.81	3272.26	3081.02	5514.78	4174.77	6654.03	9610.10	10154.08	6733.18	4745.30	5887.06	2849.24	12508.34	6764.02	3025.66	4710.53	9553.18	3308.54	3011.74	22492.25	5969.02	5447.56	1885.76	4932.89	23981.32	8506.77	19474.34	7348.90	10583.94	7207.38	8468.38	7691.05
P1387_411.351820786503	30346.85	30277.38	14778.08	24433.34	23186.12	21261.81	15995.00	25243.51	14165.98	13604.87	24474.52	16909.76	23631.52	10763.96	11791.66	13724.93	16903.61	16239.50	17801.07	32746.27	40324.14	17947.94	20081.57	23527.87	30732.56	14742.51	39352.60	33739.29	25500.45	15142.38	20426.07	19840.41
P1388_422.314345156123	3995.34	3413.41	3281.00	2627.80	3193.86	3037.83	5023.92	3721.45	3999.37	2860.99	3204.64	2935.17	3047.24	5135.99	4275.94	2038.65	4633.61	3648.91	2923.80	5753.67	4025.93	4368.01	3535.66	3563.37	8370.94	2561.35	6236.64	3565.86	4164.73	3255.47	4896.12	2106.47
P1389_438.439048282158	921.15	1031.26	626.31	1324.71	996.30	803.70	704.54	919.82	1629.89	1170.46	965.95	1076.83	1078.08	1191.06	751.97	1090.14	1081.85	934.18	1402.33	1397.81	1511.12	835.87	931.11	1908.81	1227.32	993.00	1166.42	817.63	1296.38	1167.84	1214.58	875.79
P1390_441.365658741136	10538.68	5097.53	6021.17	9194.51	1754.01	7671.79	11187.62	10069.33	10514.59	6572.76	5375.49	4830.70	12545.34	7756.33	5542.37	7973.29	12861.65	4757.30	7168.76	15148.63	3255.23	8584.65	3584.64	11123.66	21220.33	9480.67	19624.36	8379.11	13528.16	10058.08	9597.63	10209.49
P1391_441.372275467256	2909.62	1731.19	1704.05	1419.63	909.42	1239.47	2070.43	4697.74	3373.90	1233.23	1388.73	1085.22	2303.47	1520.61	2062.59	2087.55	2270.08	1630.11	1792.02	6352.48	1392.52	2561.51	1579.61	3232.79	1999.13	1569.18	1909.67	2316.38	2803.27	2401.79	1814.09	2516.15
P1392_452.394031439231	4154.62	5916.26	3496.19	4201.58	3457.09	2923.66	3406.30	5978.88	2638.23	2836.02	5092.74	3321.73	4177.84	3679.00	2736.57	3258.17	4334.63	4218.61	4396.14	5478.54	7019.78	4113.95	3577.26	5877.17	2121.00	2609.66	6185.64	5141.10	4558.47	3604.77	4147.15	3271.95
P1393_456.378144404153	10940.48	8925.13	3021.56	8568.21	9423.97	6879.20	8119.41	8291.94	4716.12	6728.29	8608.50	5846.89	7586.64	2052.58	4803.75	3980.49	5518.04	6730.30	7334.21	8608.53	14551.61	6772.07	7291.69	8946.73	10269.07	8085.47	26948.86	13714.09	9741.37	5367.91	7083.45	6835.97
P1394_460.271057284374	9861.49	10488.23	12880.52	10663.45	9840.07	11589.11	11300.55	6723.32	7297.77	3250.08	4036.93	7713.73	9825.88	10912.43	6638.18	5634.31	11657.31	15340.80	11339.60	11387.45	15332.46	10561.07	11726.49	12800.03	8719.53	3754.80	8849.52	6653.93	6745.58	6367.81	12900.79	10275.56
P1395_460.801144272166	2141.33	5116.79	3136.42	1829.01	4614.01	1557.53	1018.65	3534.26	1115.65	1157.30	1967.41	2370.74	2476.09	821.88	2509.63	1010.98	1629.66	2069.82	2167.54	2347.67	3643.35	2509.03	2246.12	3366.97	4211.61	1044.29	3357.44	7706.07	4830.78	2026.66	3018.33	2191.97
P1396_462.342232188232	4747.71	4166.50	1738.02	4707.82	3020.70	4521.84	4832.96	4196.73	1915.75	4345.13	3845.88	4432.23	4563.00	1677.85	4376.81	4573.06	4835.13	4817.01	4828.09	2022.93	3658.43	4526.87	5069.23	4784.69	5665.10	3824.31	7077.12	2742.03	3848.29	4790.23	1908.70	4634.70
P1397_467.412841390704	5982.71	5787.09	4075.72	4731.59	4587.46	4961.57	3342.33	6056.41	4389.31	4118.43	4236.93	1615.37	3523.31	1613.37	3523.86	4507.58	4111.10	4748.77	3762.77	6510.07	7798.11	3386.16	4958.40	4536.28	6472.58	4152.35	7828.34	6300.76	4092.50	3761.68	4722.53	4884.35
P1398_469.393055298979	34350.54	33529.75	14381.85	27088.51	27081.86	22918.91	16524.86	31221.64	16656.43	17282.69	29273.43	21714.53	21159.94	11865.41	12835.66	15423.63	18141.47	18137.36	22335.76	34067.82	49109.52	17338.97	25425.22	29367.31	30211.72	16465.40	42912.70	45634.86	27173.49	16041.80	23843.58	24352.97
P1399_470.37193294226	5238.87	3566.88	2715.38	3279.21	3643.93	3158.45	4842.55	3054.67	3789.77	1957.33	2494.89	2828.18	3621.00	4160.34	3163.85	3221.83	5563.12	2308.66	2836.99	7896.57	3403.56	4109.64	2314.42	3063.48	8820.03	3186.47	6259.51	3507.50	5942.07	4643.07	3664.64	4511.66
P1400_471.822750884103	3161.10	9095.35	3527.05	4300.18	9308.15	3725.88	2201.57	7766.53	1745.91	2378.05	3113.94	4862.13	5388.53	1046.31	3443.11	1640.78	3391.41	4066.46	4886.03	5067.29	9085.30	3771.98	3698.12	5214.08	8075.67	1593.74	5966.49	13080.58	7160.68	2960.75	4833.26	4017.21
P1401_485.321194048278	8022.55	13127.82	7762.12	9055.43	8104.04	8052.67	9369.39	8612.10	10349.65	10121.95	10420.55	25847.62	17440.22	13176.95	6406.93	9165.20	6523.47	9101.32	4160.25	10875.21	8073.70	10705.24	7356.28	7361.24	10334.32	8616.44	6886.10	10787.15	9466.20	9972.95	7725.14	7317.43
P1402_493.425264964536	501.43	481.71	495.36	373.13	541.06	540.43	429.98	547.30	498.39	579.37	493.26	571.03	676.92	685.95	495.45	499.06	416.79	3316.81	556.16	438.18	423.20	390.17	460.90	453.41	525.98	516.60	598.75	465.09	608.73	384.59	319.43	419.93
[truncated: 10,773 more rows]
